# Supplementary material for: Re-examination of the contribution of substrates to energy expenditure during high-intensity intermittent exercise in endurance athletes
Source: PeerJ. 2017 Sep 6;5:e3769. doi: 10.7717/peerj.3769 (PMC5591632; doi:10.7717/peerj.3769)
Supplement: Supplemental Information 1 [file peerj-05-3769-s001.xls]

## Sheet: Data with equations
						1. load								2. load								3.load								4.load								5.load								6.load
						Negative fat oxidation rate scores are converted to zero								Negative fat oxidation rate scores are converted to zero								Negative fat oxidation rate scores are converted to zero								Negative fat oxidation rate scores are converted to zero								Negative fat oxidation rate scores are converted to zero								Negative fat oxidation rate scores are converted to zero
Groups		1VO2	1VCO2	1FatoxFRAYN	1fatoxJeukendrupWallis	Frayn	J-W	1chooxFRAYN	JeukendrupWallis1choox	2VO2	2VCO2	2FatoxFRAYN	2fatoxJeukendrupWallis	Frayn	J-W	2chooxFRAYN	2chooxJeukendrupWallis	3VO2	3VCO2	3FatoxFRAYN	3fatoxJeukendrupWallis	Frayn	J-W	3chooxFRAYN	3chooxJeukendrupWallis	4VO2	4VCO2	4FatoxFRAYN	4fatoxJeukendrupWallis	Frayn	J-W	4chooxFRAYN	4chooxJeukendrupWallis	5VO2	5VCO2	5FatoxFRAYN	5fatoxJeukendrupWallis	Frayn	J-W	5chooxFRAYN	5chooxJeukendrupWallis	6VO2	6VCO2	6FatoxFRAYN	6fatoxJeukendrupWallis	Frayn	J-W	6chooxFRAYN	6chooxJeukendrupWallis
1	Athlete	3548.98	3373.16	0.293611	0.277768	0.293611	0.277768	3.95567	3.7896	3485.06	3274.25	0.352047	0.337672	0.352047	0.337672	3.7108	3.55558	3458.14	3186.81	0.453124	0.440786	0.453124	0.440786	3.39935	3.25813	3311.83	3231.04	0.134914	0.117548	0.134914	0.117548	4.07027	3.89813	3311.04	3141.76	0.282706	0.268088	0.282706	0.268088	3.66655	3.51269	3259.4	3110.65	0.248411	0.233466	0.248411	0.233466	3.69079	3.53564
1	Athlete	3042.41	2734.05	0.51496	0.506265	0.51496	0.506265	2.67379	2.56389	3053.75	2755.61	0.497883	0.488803	0.497883	0.488803	2.73551	2.62286	3311.37	3099.81	0.353308	0.339998	0.353308	0.339998	3.47464	3.32947	3427.29	3209.12	0.364349	0.350548	0.364349	0.350548	3.59988	3.44947	3531.97	3275.62	0.428116	0.414872	0.428116	0.414872	3.56642	3.41791	3433.93	3105.63	0.548272	0.537846	0.548272	0.537846	3.10768	2.97957
1	Athlete	3610.04	3325.88	0.474549	0.461698	0.474549	0.461698	3.54453	3.39729	3515.11	3104.7	0.685379	0.677011	0.685379	0.677011	2.8429	2.72708	3412.9	3034.96	0.631149	0.622387	0.631149	0.622387	2.85368	2.737	3380.22	2957.84	0.705378	0.698191	0.705378	0.698191	2.60766	2.502	3178.63	2807.33	0.620068	0.612506	0.620068	0.612506	2.56996	2.46526	3189.97	2764.48	0.710576	0.704627	0.710576	0.704627	2.33856	2.24439
1	Athlete	3550.57	3306.18	0.408138	0.394411	0.408138	0.394411	3.64578	3.49374	3625.38	3338.06	0.479811	0.466965	0.479811	0.466965	3.55074	3.40328	3634.66	3397.39	0.396245	0.381792	0.396245	0.381792	3.79086	3.63256	3721.99	3431	0.485956	0.472645	0.485956	0.472645	3.66346	3.51125	3735.77	3446.43	0.483195	0.46975	0.483195	0.46975	3.68944	3.5361	3763.79	3457.87	0.51089	0.497791	0.51089	0.497791	3.65153	3.50002
1	Athlete	3222.84	3293.5	-0.117993	-0.139521	0	0	4.64009	4.44183	3319.19	3345.01	-0.0431195	-0.0638351	0	0	4.5652	4.37069	3372.66	3287.21	0.142705	0.125119	0.142705	0.125119	4.13056	3.95592	3320.47	3312.64	0.0130705	-0.00660968	0.0130705	-0.00660968	4.41382	4.22617	3409.29	3318.03	0.152399	0.134772	0.152399	0.134772	4.15323	3.9777	3437.22	3389.49	0.0797119	0.0605682	0.0797119	0.0605682	4.3887	4.20261
1	Athlete	3807.2	3461.8	0.576826	0.564691	0.576826	0.564691	3.53006	3.3842	3691.33	3344.37	0.579412	0.568019	0.579412	0.568019	3.36774	3.22881	3834.01	3599.25	0.392064	0.376338	0.392064	0.376338	4.06938	3.8992	3835.02	3531.51	0.506855	0.493254	0.506855	0.493254	3.75797	3.6019	3726.09	3464.47	0.43691	0.422664	0.43691	0.422664	3.80258	3.64408	3712.44	3599.71	0.188253	0.169473	0.188253	0.169473	4.46176	4.27337
1	Athlete	2860.61	2888.17	-0.0460187	-0.0640366	0	0	3.9586	3.78987	2940.65	2748.45	0.320975	0.309289	0.320975	0.309289	3.06595	2.93793	2966.24	2765.17	0.335789	0.324225	0.335789	0.324225	3.05988	2.93223	3065.18	2858.92	0.344465	0.332468	0.344465	0.332468	3.16883	3.03661	2923.19	2749	0.290901	0.278762	0.290901	0.278762	3.1245	2.99376	2981.6	2819.58	0.270568	0.257701	0.270568	0.257701	3.25817	3.12159
1	Athlete	3527.03	3145.61	0.636979	0.627641	0.636979	0.627641	2.99074	2.86827	3572.86	3133.21	0.734225	0.726417	0.734225	0.726417	2.7872	2.67412	3636.47	3175.41	0.769971	0.762445	0.769971	0.762445	2.77505	2.66275	3709.23	3236.84	0.788885	0.781273	0.788885	0.781273	2.82101	2.7069	3654.52	3215.7	0.73284	0.724517	0.73284	0.724517	2.9004	2.78249	3651.13	3235.01	0.69492	0.685912	0.69492	0.685912	2.99917	2.87678
1	Athlete	3257.54	3260.68	-0.0052404	-0.0248829	0	0	4.37938	4.19306	3400.41	3130.46	0.450826	0.438793	0.450826	0.438793	3.32826	3.19004	3359.81	3478.3	-0.197871	-0.221703	0	0	5.04126	4.82534	3000.85	3167.76	-0.278732	-0.301911	0	0	4.78056	4.57513	3170.39	3275.11	-0.174877	-0.197146	0	0	4.72479	4.52251	3259.23	3412.44	-0.255865	-0.28017	0	0	5.06449	4.84715
1	Athlete	4278.2	4384.16	-0.176954	-0.205908	0	0	6.21491	5.94922	4702.27	4216.53	0.811201	0.798046	0.811201	0.798046	4.09089	3.92292	4922.25	4262.69	1.10146	1.09237	1.10146	1.09237	3.59483	3.45013	3600.68	2805.88	1.32731	1.33034	1.32731	1.33034	1.20859	1.16708	3800.51	2936.54	1.44282	1.4468	1.44282	1.4468	1.16163	1.12298	3733.75	2960.6	1.29116	1.29272	1.29116	1.29272	1.4854	1.43185
			Mean	0.255886	0.239812	0.290506	0.283247	3.95335	3.7871			0.486864	0.474718	0.491176	0.481101	3.40452	3.26333			0.437794	0.424376	0.457581	0.446546	3.61895	3.46827			0.439245	0.426775	0.467118	0.456966	3.4092	3.26746			0.469508	0.457559	0.486996	0.477273	3.33595	3.19755			0.428689	0.415994	0.454276	0.44401	3.44462	3.3013
			SD	0.31167	0.317364	0.266186	0.260918	0.987286	0.943344			0.245493	0.248385	0.235318	0.233373	0.596223	0.569959			0.34975	0.354061	0.313511	0.313757	0.682898	0.652079			0.44632	0.453557	0.403111	0.407358	1.02407	0.977317			0.424906	0.431762	0.398198	0.402023	0.980405	0.935706			0.424389	0.431595	0.384356	0.388305	1.05735	1.00936
2	Untrained	2383.88	2316.02	0.113326	0.101126	0.113326	0.101126	2.88563	2.76373	2887.41	2927.89	-0.0676021	-0.0861815	0	0	4.05332	3.8804	2961.44	2863.38	0.163761	0.149032	0.163761	0.149032	3.52216	3.37355	3409.25	3712.6	-0.506594	-0.536453	0	0	5.94864	5.69182	3511.97	3540.84	-0.0482063	-0.070173	0	0	4.83738	4.63125	3103.72	3007.46	0.160761	0.145123	0.160761	0.145123	3.72099	3.5639
2	Untrained	1947.92	2096.2	-0.247628	-0.263912	0	0	3.28489	3.14331	2154.81	2166.34	-0.0192664	-0.0325529	0	0	2.93993	2.81473	2028.78	2080.29	-0.0860186	-0.099788	0	0	2.95292	2.82667	2130.72	2174.11	-0.0724734	-0.086603	0	0	3.05262	2.92223	2205.8	2222.29	-0.0275381	-0.041284	0	0	3.0308	2.90167	2230.46	2315.26	-0.141621	-0.157633	0	0	3.37467	3.23006
2	Untrained	2024.23	2304.17	-0.467513	-0.488337	0	0	3.98623	3.81318	2324.92	2460.1	-0.225757	-0.243897	0	0	3.73048	3.57011	2312.53	2455.56	-0.238864	-0.257173	0	0	3.74959	3.58831	2321.79	2513.73	-0.320528	-0.340408	0	0	3.9845	3.81262	2334.13	2426.02	-0.153471	-0.170324	0	0	3.54587	3.39389	2268.74	2355.73	-0.145274	-0.161583	0	0	3.43591	3.28868
2	Untrained	2161.34	2395.99	-0.391876	-0.412118	0	0	3.96388	3.79234	2309.59	2379.03	-0.11597	-0.13198	0	0	3.41081	3.26486	2528.7	2603.61	-0.125111	-0.142605	0	0	3.72933	3.56976	2583.37	2620.28	-0.0616485	-0.0782931	0	0	3.62968	3.47482	2452.1	2433.46	0.0311187	0.0169838	0.0311187	0.0169838	3.20102	3.06509	2703.35	2707.82	-0.00748055	-0.0238395	0	0	3.64286	3.48785
2	Untrained	1935.57	2132.71	-0.329226	-0.346951	0	0	3.49066	3.33972	1965.8	2038.1	-0.120737	-0.134773	0	0	2.96313	2.83619	1997.54	2013.78	-0.0271113	-0.0395999	0	0	2.75058	2.63337	2028.66	1975.16	0.0893334	0.0788197	0.0893334	0.0788197	2.47501	2.37039	2168.63	2076.3	0.154183	0.144033	0.154183	0.144033	2.48588	2.38129	2239.02	2219.78	0.0321361	0.0192985	0.0321361	0.0192985	2.91273	2.78907
2	Untrained	2448.28	2774.4	-0.544611	-0.56941	0	0	4.76452	4.55779	2492.78	2660.18	-0.279569	-0.299715	0	0	4.10202	3.92544	2594.33	2624.28	-0.0500101	-0.0665044	0	0	3.61266	3.45861	2738.82	2902.52	-0.273376	-0.294883	0	0	4.41485	4.22501	2314.65	2484.47	-0.283589	-0.302742	0	0	3.87429	3.70737	2235.41	2226.58	0.0147492	0.00161055	0.0147492	0.00161055	2.95527	2.82967
2	Untrained	2976.89	3399.73	-0.706139	-0.737108	0	0	5.91294	5.65615	3200.72	3392.11	-0.31963	-0.344767	0	0	5.15981	4.93794	3229.69	3371.95	-0.237579	-0.261367	0	0	4.97508	4.76168	3204.47	3282.54	-0.130377	-0.152024	0	0	4.64921	4.45047	3229.69	3371.95	-0.237579	-0.261367	0	0	4.97508	4.76168	3204.47	3282.54	-0.130377	-0.152024	0	0	4.64921	4.45047
2	Untrained	2294.35	2425.79	-0.21951	-0.237351	0	0	3.67249	3.51463	2716.48	2656.58	0.100037	0.0855951	0.100037	0.0855951	3.36753	3.22503	2742.32	2590.09	0.254218	0.242483	0.254218	0.242483	2.98208	2.85712	2710	2635.84	0.123845	0.109884	0.123845	0.109884	3.29398	3.15479	2889.94	2784.56	0.175976	0.161903	0.175976	0.161903	3.39306	3.25004	2963.37	2971.56	-0.0136735	-0.0317075	0	0	4.00818	3.83758
			Mean	-0.349147	-0.369258	0.0141657	0.0126408	3.99515	3.82261			-0.131062	-0.148534	0.0125046	0.0106994	3.71588	3.55684			-0.0433394	-0.0594404	0.0522473	0.0489393	3.5343	3.38364			-0.143977	-0.162495	0.0266473	0.0235879	3.93106	3.76277			-0.0486382	-0.0653713	0.0451597	0.040365	3.66792	3.51154			-0.0288475	-0.0450944	0.0259558	0.0207539	3.58748	3.43466
			SD	0.245786	0.251182	0.0400667	0.0357535	0.953567	0.911363			0.139819	0.142967	0.0353684	0.0302624	0.730093	0.698323			0.175746	0.178677	0.0997182	0.0939969	0.699356	0.668857			0.21302	0.218569	0.0501959	0.0444584	1.0831	1.03566			0.169151	0.172653	0.0750172	0.0699101	0.864415	0.826864			0.106126	0.107444	0.0556836	0.0506948	0.566743	0.542444

## Sheet: data for statistic
Groups		1VO2	1VCO2	1FatoxFRAYN	1fatoxJeukendrupWallis	1Frayn	1J-W	1chooxFRAYN	1JeukendrupWallis1choox	2VO2	2VCO2	2FatoxFRAYN	2fatoxJeukendrupWallis	2Frayn	2J-W	2chooxFRAYN	2chooxJeukendrupWallis	3VO2	3VCO2	3FatoxFRAYN	3fatoxJeukendrupWallis	3Frayn	3J-W	3chooxFRAYN	3chooxJeukendrupWallis	4VO2	4VCO2	4FatoxFRAYN	4fatoxJeukendrupWallis	4Frayn	4J-W	4chooxFRAYN	4chooxJeukendrupWallis	5VO2	5VCO2	5FatoxFRAYN	5fatoxJeukendrupWallis	5Frayn	5J-W	5chooxFRAYN	5chooxJeukendrupWallis	6VO2	6VCO2	6FatoxFRAYN	6fatoxJeukendrupWallis	6Frayn	6J-W	6chooxFRAYN	6chooxJeukendrupWallis
1	Athlete	3548.98	3373.16	0.293611	0.277768	0.293611	0.277768	3.95567	3.7896	3485.06	3274.25	0.352047	0.337672	0.352047	0.337672	3.7108	3.55558	3458.14	3186.81	0.453124	0.440786	0.453124	0.440786	3.39935	3.25813	3311.83	3231.04	0.134914	0.117548	0.134914	0.117548	4.07027	3.89813	3311.04	3141.76	0.282706	0.268088	0.282706	0.268088	3.66655	3.51269	3259.4	3110.65	0.248411	0.233466	0.248411	0.233466	3.69079	3.53564
1	Athlete	3042.41	2734.05	0.51496	0.506265	0.51496	0.506265	2.67379	2.56389	3053.75	2755.61	0.497883	0.488803	0.497883	0.488803	2.73551	2.62286	3311.37	3099.81	0.353308	0.339998	0.353308	0.339998	3.47464	3.32947	3427.29	3209.12	0.364349	0.350548	0.364349	0.350548	3.59988	3.44947	3531.97	3275.62	0.428116	0.414872	0.428116	0.414872	3.56642	3.41791	3433.93	3105.63	0.548272	0.537846	0.548272	0.537846	3.10768	2.97957
1	Athlete	3610.04	3325.88	0.474549	0.461698	0.474549	0.461698	3.54453	3.39729	3515.11	3104.7	0.685379	0.677011	0.685379	0.677011	2.8429	2.72708	3412.9	3034.96	0.631149	0.622387	0.631149	0.622387	2.85368	2.737	3380.22	2957.84	0.705378	0.698191	0.705378	0.698191	2.60766	2.502	3178.63	2807.33	0.620068	0.612506	0.620068	0.612506	2.56996	2.46526	3189.97	2764.48	0.710576	0.704627	0.710576	0.704627	2.33856	2.24439
1	Athlete	3550.57	3306.18	0.408138	0.394411	0.408138	0.394411	3.64578	3.49374	3625.38	3338.06	0.479811	0.466965	0.479811	0.466965	3.55074	3.40328	3634.66	3397.39	0.396245	0.381792	0.396245	0.381792	3.79086	3.63256	3721.99	3431	0.485956	0.472645	0.485956	0.472645	3.66346	3.51125	3735.77	3446.43	0.483195	0.46975	0.483195	0.46975	3.68944	3.5361	3763.79	3457.87	0.51089	0.497791	0.51089	0.497791	3.65153	3.50002
1	Athlete	3222.84	3293.5	-0.117993	-0.139521	0	0	4.64009	4.44183	3319.19	3345.01	-0.0431195	-0.0638351	0	0	4.5652	4.37069	3372.66	3287.21	0.142705	0.125119	0.142705	0.125119	4.13056	3.95592	3320.47	3312.64	0.0130705	-0.00660968	0.0130705	-0.00660968	4.41382	4.22617	3409.29	3318.03	0.152399	0.134772	0.152399	0.134772	4.15323	3.9777	3437.22	3389.49	0.0797119	0.0605682	0.0797119	0.0605682	4.3887	4.20261
1	Athlete	3807.2	3461.8	0.576826	0.564691	0.576826	0.564691	3.53006	3.3842	3691.33	3344.37	0.579412	0.568019	0.579412	0.568019	3.36774	3.22881	3834.01	3599.25	0.392064	0.376338	0.392064	0.376338	4.06938	3.8992	3835.02	3531.51	0.506855	0.493254	0.506855	0.493254	3.75797	3.6019	3726.09	3464.47	0.43691	0.422664	0.43691	0.422664	3.80258	3.64408	3712.44	3599.71	0.188253	0.169473	0.188253	0.169473	4.46176	4.27337
1	Athlete	2860.61	2888.17	-0.0460187	-0.0640366	0	0	3.9586	3.78987	2940.65	2748.45	0.320975	0.309289	0.320975	0.309289	3.06595	2.93793	2966.24	2765.17	0.335789	0.324225	0.335789	0.324225	3.05988	2.93223	3065.18	2858.92	0.344465	0.332468	0.344465	0.332468	3.16883	3.03661	2923.19	2749	0.290901	0.278762	0.290901	0.278762	3.1245	2.99376	2981.6	2819.58	0.270568	0.257701	0.270568	0.257701	3.25817	3.12159
1	Athlete	3527.03	3145.61	0.636979	0.627641	0.636979	0.627641	2.99074	2.86827	3572.86	3133.21	0.734225	0.726417	0.734225	0.726417	2.7872	2.67412	3636.47	3175.41	0.769971	0.762445	0.769971	0.762445	2.77505	2.66275	3709.23	3236.84	0.788885	0.781273	0.788885	0.781273	2.82101	2.7069	3654.52	3215.7	0.73284	0.724517	0.73284	0.724517	2.9004	2.78249	3651.13	3235.01	0.69492	0.685912	0.69492	0.685912	2.99917	2.87678
1	Athlete	3257.54	3260.68	-0.0052404	-0.0248829	0	0	4.37938	4.19306	3400.41	3130.46	0.450826	0.438793	0.450826	0.438793	3.32826	3.19004	3359.81	3478.3	-0.197871	-0.221703	0	0	5.04126	4.82534	3000.85	3167.76	-0.278732	-0.301911	0	0	4.78056	4.57513	3170.39	3275.11	-0.174877	-0.197146	0	0	4.72479	4.52251	3259.23	3412.44	-0.255865	-0.28017	0	0	5.06449	4.84715
1	Athlete	4278.2	4384.16	-0.176954	-0.205908	0	0	6.21491	5.94922	4702.27	4216.53	0.811201	0.798046	0.811201	0.798046	4.09089	3.92292	4922.25	4262.69	1.10146	1.09237	1.10146	1.09237	3.59483	3.45013	3600.68	2805.88	1.32731	1.33034	1.32731	1.33034	1.20859	1.16708	3800.51	2936.54	1.44282	1.4468	1.44282	1.4468	1.16163	1.12298	3733.75	2960.6	1.29116	1.29272	1.29116	1.29272	1.4854	1.43185
2	Untrained	2383.88	2316.02	0.113326	0.101126	0.113326	0.101126	2.88563	2.76373	2887.41	2927.89	-0.0676021	-0.0861815	0	0	4.05332	3.8804	2961.44	2863.38	0.163761	0.149032	0.163761	0.149032	3.52216	3.37355	3409.25	3712.6	-0.506594	-0.536453	0	0	5.94864	5.69182	3511.97	3540.84	-0.0482063	-0.070173	0	0	4.83738	4.63125	3103.72	3007.46	0.160761	0.145123	0.160761	0.145123	3.72099	3.5639
2	Untrained	1947.92	2096.2	-0.247628	-0.263912	0	0	3.28489	3.14331	2154.81	2166.34	-0.0192664	-0.0325529	0	0	2.93993	2.81473	2028.78	2080.29	-0.0860186	-0.099788	0	0	2.95292	2.82667	2130.72	2174.11	-0.0724734	-0.086603	0	0	3.05262	2.92223	2205.8	2222.29	-0.0275381	-0.041284	0	0	3.0308	2.90167	2230.46	2315.26	-0.141621	-0.157633	0	0	3.37467	3.23006
2	Untrained	2024.23	2304.17	-0.467513	-0.488337	0	0	3.98623	3.81318	2324.92	2460.1	-0.225757	-0.243897	0	0	3.73048	3.57011	2312.53	2455.56	-0.238864	-0.257173	0	0	3.74959	3.58831	2321.79	2513.73	-0.320528	-0.340408	0	0	3.9845	3.81262	2334.13	2426.02	-0.153471	-0.170324	0	0	3.54587	3.39389	2268.74	2355.73	-0.145274	-0.161583	0	0	3.43591	3.28868
2	Untrained	2161.34	2395.99	-0.391876	-0.412118	0	0	3.96388	3.79234	2309.59	2379.03	-0.11597	-0.13198	0	0	3.41081	3.26486	2528.7	2603.61	-0.125111	-0.142605	0	0	3.72933	3.56976	2583.37	2620.28	-0.0616485	-0.0782931	0	0	3.62968	3.47482	2452.1	2433.46	0.0311187	0.0169838	0.0311187	0.0169838	3.20102	3.06509	2703.35	2707.82	-0.00748055	-0.0238395	0	0	3.64286	3.48785
2	Untrained	1935.57	2132.71	-0.329226	-0.346951	0	0	3.49066	3.33972	1965.8	2038.1	-0.120737	-0.134773	0	0	2.96313	2.83619	1997.54	2013.78	-0.0271113	-0.0395999	0	0	2.75058	2.63337	2028.66	1975.16	0.0893334	0.0788197	0.0893334	0.0788197	2.47501	2.37039	2168.63	2076.3	0.154183	0.144033	0.154183	0.144033	2.48588	2.38129	2239.02	2219.78	0.0321361	0.0192985	0.0321361	0.0192985	2.91273	2.78907
2	Untrained	2448.28	2774.4	-0.544611	-0.56941	0	0	4.76452	4.55779	2492.78	2660.18	-0.279569	-0.299715	0	0	4.10202	3.92544	2594.33	2624.28	-0.0500101	-0.0665044	0	0	3.61266	3.45861	2738.82	2902.52	-0.273376	-0.294883	0	0	4.41485	4.22501	2314.65	2484.47	-0.283589	-0.302742	0	0	3.87429	3.70737	2235.41	2226.58	0.0147492	0.00161055	0.0147492	0.00161055	2.95527	2.82967
2	Untrained	2976.89	3399.73	-0.706139	-0.737108	0	0	5.91294	5.65615	3200.72	3392.11	-0.31963	-0.344767	0	0	5.15981	4.93794	3229.69	3371.95	-0.237579	-0.261367	0	0	4.97508	4.76168	3204.47	3282.54	-0.130377	-0.152024	0	0	4.64921	4.45047	3229.69	3371.95	-0.237579	-0.261367	0	0	4.97508	4.76168	3204.47	3282.54	-0.130377	-0.152024	0	0	4.64921	4.45047
2	Untrained	2294.35	2425.79	-0.21951	-0.237351	0	0	3.67249	3.51463	2716.48	2656.58	0.100037	0.0855951	0.100037	0.0855951	3.36753	3.22503	2742.32	2590.09	0.254218	0.242483	0.254218	0.242483	2.98208	2.85712	2710	2635.84	0.123845	0.109884	0.123845	0.109884	3.29398	3.15479	2889.94	2784.56	0.175976	0.161903	0.175976	0.161903	3.39306	3.25004	2963.37	2971.56	-0.0136735	-0.0317075	0	0	4.00818	3.83758
