# Supplementary material for: Re-examination of the contribution of substrates to energy expenditure during high-intensity intermittent exercise in endurance athletes
Source: PeerJ. 2017 Sep 6;5:e3769. doi: 10.7717/peerj.3769 (PMC5591632; doi:10.7717/peerj.3769)
Supplement: Supplemental Information 3 [file peerj-05-3769-s003.xls]

## Sheet: Sheet0
GET DATA
/TYPE=XLS
/FILE='C:\Users\asus\OneDrive\Zübeyde-SSB fatox BAP\SSBZüüproje İstatistik\2 dk asıl veri\bisiklet2dkort301116.xls'
/SHEET=name 'Sayfa1'
/CELLRANGE=full
/READNAMES=on
/ASSUMEDSTRWIDTH=32767.
DATASET NAME DataSet1 WINDOW=FRONT.
SAVE OUTFILE='C:\Users\asus\OneDrive\Zübeyde-SSB fatox BAP\SSBZüüproje İstatistik\2 dk asıl '+
'veri\2dkveri151216ssb.sav'
/COMPRESSED.
GLM bir1Fatox iki2Fatox uc3Fatox dort4Fatox bes5Fatox alti6Fatox BY grup
/WSFACTOR=Zaman 6 Polynomial
/METHOD=SSTYPE(3)
/EMMEANS=TABLES(grup) COMPARE ADJ(BONFERRONI)
/EMMEANS=TABLES(Zaman) COMPARE ADJ(BONFERRONI)
/EMMEANS=TABLES(grup*Zaman)
/CRITERIA=ALPHA(.05)
/WSDESIGN=Zaman
/DESIGN=grup.
General Linear Model
Notes
Output Created		15.Ara.2016 00:50:30
Comments
Input	Data	C:\Users\asus\OneDrive\Zübeyde-SSB fatox BAP\SSBZüüproje İstatistik\2 dk asıl veri\2dkveri151216ssb.sav
	Active Dataset	DataSet1
	Filter	<none>
	Weight	<none>
	Split File	<none>
	N of Rows in Working Data File	19
Missing Value Handling	Definition of Missing	User-defined missing values are treated as missing.
	Cases Used	Statistics are based on all cases with valid data for all variables in the model.
Syntax		GLM bir1Fatox iki2Fatox uc3Fatox dort4Fatox bes5Fatox alti6Fatox BY grup /WSFACTOR=Zaman 6 Polynomial /METHOD=SSTYPE(3) /EMMEANS=TABLES(grup) COMPARE ADJ(BONFERRONI) /EMMEANS=TABLES(Zaman) COMPARE ADJ(BONFERRONI) /EMMEANS=TABLES(grup*Zaman) /CRITERIA=ALPHA(.05) /WSDESIGN=Zaman /DESIGN=grup.
Resources	Processor Time	00:00:00,110
	Elapsed Time	00:00:00,049
[DataSet1] C:\Users\asus\OneDrive\Zübeyde-SSB fatox BAP\SSBZüüproje İstatistik\2 dk asıl veri\2dkveri151216ssb.sav
Within-Subjects Factors
Measure:MEASURE_1
Zaman	Dependent Variable
1	bir1Fatox
2	iki2Fatox
3	uc3Fatox
4	dort4Fatox
5	bes5Fatox
6	alti6Fatox
Between-Subjects Factors
		Value Label	N
grup	1	Bisiklet	10
	2	Kontrol	8
Multivariate Testsb
Effect		Value	F	Hypothesis df	Error df	Sig.
Zaman	Pillai's Trace	,323	1,145a	5,000	12,000	,389
	Wilks' Lambda	,677	1,145a	5,000	12,000	,389
	Hotelling's Trace	,477	1,145a	5,000	12,000	,389
	Roy's Largest Root	,477	1,145a	5,000	12,000	,389
Zaman * grup	Pillai's Trace	,308	1,066a	5,000	12,000	,426
	Wilks' Lambda	,692	1,066a	5,000	12,000	,426
	Hotelling's Trace	,444	1,066a	5,000	12,000	,426
	Roy's Largest Root	,444	1,066a	5,000	12,000	,426
a. Exact statistic
b. Design: Intercept + grup Within Subjects Design: Zaman
Mauchly's Test of Sphericityb
Measure:MEASURE_1
Within Subjects Effect	Mauchly's W	Approx. Chi-Square	df	Sig.	Epsilona
					Greenhouse-Geisser	Huynh-Feldt	Lower-bound
Zaman	,010	65,268	14	,000	,315	,365	,200
Tests the null hypothesis that the error covariance matrix of the orthonormalized transformed dependent variables is proportional to an identity matrix.
a. May be used to adjust the degrees of freedom for the averaged tests of significance. Corrected tests are displayed in the Tests of Within-Subjects Effects table.
b. Design: Intercept + grup Within Subjects Design: Zaman
Tests of Within-Subjects Effects
Measure:MEASURE_1
Source		Type III Sum of Squares	df	Mean Square	F	Sig.
Zaman	Sphericity Assumed	,154	5	,031	1,377	,242
	Greenhouse-Geisser	,154	1,575	,098	1,377	,266
	Huynh-Feldt	,154	1,827	,084	1,377	,267
	Lower-bound	,154	1,000	,154	1,377	,258
Zaman * grup	Sphericity Assumed	,110	5	,022	,990	,429
	Greenhouse-Geisser	,110	1,575	,070	,990	,367
	Huynh-Feldt	,110	1,827	,060	,990	,377
	Lower-bound	,110	1,000	,110	,990	,335
Error(Zaman)	Sphericity Assumed	1,786	80	,022
	Greenhouse-Geisser	1,786	25,203	,071
	Huynh-Feldt	1,786	29,231	,061
	Lower-bound	1,786	16,000	,112
Tests of Within-Subjects Contrasts
Measure:MEASURE_1
Source	Zaman	Type III Sum of Squares	df	Mean Square	F	Sig.
Zaman	Linear	,057	1	,057	,813	,381
	Quadratic	,067	1	,067	2,665	,122
	Cubic	,014	1	,014	2,446	,137
	Order 4	,016	1	,016	3,676	,073
	Order 5	,000	1	,000	,044	,836
Zaman * grup	Linear	,030	1	,030	,424	,524
	Quadratic	,032	1	,032	1,281	,274
	Cubic	,019	1	,019	3,412	,083
	Order 4	,021	1	,021	4,929	,041
	Order 5	,008	1	,008	1,286	,274
Error(Zaman)	Linear	1,122	16	,070
	Quadratic	,403	16	,025
	Cubic	,089	16	,006
	Order 4	,069	16	,004
	Order 5	,104	16	,006
Tests of Between-Subjects Effects
Measure:MEASURE_1 Transformed Variable:Average
Source	Type III Sum of Squares	df	Mean Square	F	Sig.
Intercept	5,909	1	5,909	20,453	,000
grup	4,523	1	4,523	15,655	,001
Error	4,622	16	,289
Estimated Marginal Means
1. grup
Estimates
Measure:MEASURE_1
grup	Mean	Std. Error	95% Confidence Interval
			Lower Bound	Upper Bound
Bisiklet	,441	,069	,294	,588
Kontrol	,029	,078	-,135	,194
Pairwise Comparisons
Measure:MEASURE_1
(I) grup	(J) grup	Mean Difference (I-J)	Std. Error	Sig.a	95% Confidence Interval for Differencea
					Lower Bound	Upper Bound
Bisiklet	Kontrol	,412*	,104	,001	,191	,632
Kontrol	Bisiklet	-,412*	,104	,001	-,632	-,191
Based on estimated marginal means
*. The mean difference is significant at the ,05 level.
a. Adjustment for multiple comparisons: Bonferroni.
Univariate Tests
Measure:MEASURE_1
	Sum of Squares	df	Mean Square	F	Sig.
Contrast	,754	1	,754	15,655	,001
Error	,770	16	,048
The F tests the effect of grup. This test is based on the linearly independent pairwise comparisons among the estimated marginal means.
2. Zaman
Estimates
Measure:MEASURE_1
Zaman	Mean	Std. Error	95% Confidence Interval
			Lower Bound	Upper Bound
1	,152	,048	,051	,254
2	,252	,042	,162	,341
3	,255	,058	,132	,378
4	,247	,072	,094	,400
5	,266	,072	,114	,418
6	,240	,069	,094	,386
Pairwise Comparisons
Measure:MEASURE_1
(I) Zaman	(J) Zaman	Mean Difference (I-J)	Std. Error	Sig.a	95% Confidence Interval for Differencea
					Lower Bound	Upper Bound
1	2	-,100	,048	,800	-,264	,065
	3	-,103	,066	1,000	-,331	,126
	4	-,095	,078	1,000	-,364	,175
	5	-,114	,082	1,000	-,397	,170
	6	-,088	,077	1,000	-,354	,179
2	1	,100	,048	,800	-,065	,264
	3	-,003	,038	1,000	-,134	,128
	4	,005	,044	1,000	-,146	,156
	5	-,014	,049	1,000	-,183	,154
	6	,012	,047	1,000	-,151	,174
3	1	,103	,066	1,000	-,126	,331
	2	,003	,038	1,000	-,128	,134
	4	,008	,029	1,000	-,092	,108
	5	-,011	,027	1,000	-,105	,083
	6	,015	,030	1,000	-,088	,117
4	1	,095	,078	1,000	-,175	,364
	2	-,005	,044	1,000	-,156	,146
	3	-,008	,029	1,000	-,108	,092
	5	-,019	,017	1,000	-,076	,038
	6	,007	,027	1,000	-,087	,101
5	1	,114	,082	1,000	-,170	,397
	2	,014	,049	1,000	-,154	,183
	3	,011	,027	1,000	-,083	,105
	4	,019	,017	1,000	-,038	,076
	6	,026	,025	1,000	-,060	,112
6	1	,088	,077	1,000	-,179	,354
	2	-,012	,047	1,000	-,174	,151
	3	-,015	,030	1,000	-,117	,088
	4	-,007	,027	1,000	-,101	,087
	5	-,026	,025	1,000	-,112	,060
Based on estimated marginal means
a. Adjustment for multiple comparisons: Bonferroni.
Multivariate Tests
	Value	F	Hypothesis df	Error df	Sig.
Pillai's trace	,323	1,145a	5,000	12,000	,389
Wilks' lambda	,677	1,145a	5,000	12,000	,389
Hotelling's trace	,477	1,145a	5,000	12,000	,389
Roy's largest root	,477	1,145a	5,000	12,000	,389
Each F tests the multivariate effect of Zaman. These tests are based on the linearly independent pairwise comparisons among the estimated marginal means.
a. Exact statistic
3. grup * Zaman
Measure:MEASURE_1
grup	Zaman	Mean	Std. Error	95% Confidence Interval
				Lower Bound	Upper Bound
Bisiklet	1	,291	,064	,155	,426
	2	,491	,056	,372	,611
	3	,458	,077	,294	,621
	4	,467	,096	,263	,671
	5	,487	,096	,284	,690
	6	,454	,092	,259	,649
Kontrol	1	,014	,071	-,137	,165
	2	,013	,063	-,121	,146
	3	,052	,086	-,131	,235
	4	,027	,108	-,201	,255
	5	,045	,107	-,182	,272
	6	,026	,103	-,192	,244
SORT CASES BY grup.
SPLIT FILE LAYERED BY grup.
GLM bir1Fatox iki2Fatox uc3Fatox dort4Fatox bes5Fatox alti6Fatox
/WSFACTOR=Zaman 6 Polynomial
/METHOD=SSTYPE(3)
/EMMEANS=TABLES(Zaman) COMPARE ADJ(BONFERRONI)
/CRITERIA=ALPHA(.05)
/WSDESIGN=Zaman.
General Linear Model
Notes
Output Created		15.Ara.2016 00:51:53
Comments
Input	Data	C:\Users\asus\OneDrive\Zübeyde-SSB fatox BAP\SSBZüüproje İstatistik\2 dk asıl veri\2dkveri151216ssb.sav
	Active Dataset	DataSet1
	Filter	<none>
	Weight	<none>
	Split File	grup
	N of Rows in Working Data File	19
Missing Value Handling	Definition of Missing	User-defined missing values are treated as missing.
	Cases Used	Statistics are based on all cases with valid data for all variables in the model.
Syntax		GLM bir1Fatox iki2Fatox uc3Fatox dort4Fatox bes5Fatox alti6Fatox /WSFACTOR=Zaman 6 Polynomial /METHOD=SSTYPE(3) /EMMEANS=TABLES(Zaman) COMPARE ADJ(BONFERRONI) /CRITERIA=ALPHA(.05) /WSDESIGN=Zaman.
Resources	Processor Time	00:00:00,031
	Elapsed Time	00:00:00,021
[DataSet1] C:\Users\asus\OneDrive\Zübeyde-SSB fatox BAP\SSBZüüproje İstatistik\2 dk asıl veri\2dkveri151216ssb.sav
Warnings
No valid cases were found in split file grup = .
Within-Subjects Factors
Measure:MEASURE_1
Zaman	Dependent Variable
1	bir1Fatox
2	iki2Fatox
3	uc3Fatox
4	dort4Fatox
5	bes5Fatox
6	alti6Fatox
Multivariate Testsb
grup	Effect		Value	F	Hypothesis df	Error df	Sig.
Bisiklet	Zaman	Pillai's Trace	,520	1,081a	5,000	5,000	,467
		Wilks' Lambda	,480	1,081a	5,000	5,000	,467
		Hotelling's Trace	1,081	1,081a	5,000	5,000	,467
		Roy's Largest Root	1,081	1,081a	5,000	5,000	,467
Kontrol	Zaman	Pillai's Trace	,625	1,000a	5,000	3,000	,535
		Wilks' Lambda	,375	1,000a	5,000	3,000	,535
		Hotelling's Trace	1,667	1,000a	5,000	3,000	,535
		Roy's Largest Root	1,667	1,000a	5,000	3,000	,535
a. Exact statistic
b. Design: Intercept Within Subjects Design: Zaman
Mauchly's Test of Sphericityb
Measure:MEASURE_1
grup	Within Subjects Effect	Mauchly's W	Approx. Chi-Square	df	Sig.	Epsilona
						Greenhouse-Geisser	Huynh-Feldt	Lower-bound
Bisiklet	Zaman	,004	39,098	14	,001	,291	,333	,200
Kontrol	Zaman	,000	50,336	14	,000	,438	,645	,200
Tests the null hypothesis that the error covariance matrix of the orthonormalized transformed dependent variables is proportional to an identity matrix.
a. May be used to adjust the degrees of freedom for the averaged tests of significance. Corrected tests are displayed in the Tests of Within-Subjects Effects table.
b. Design: Intercept Within Subjects Design: Zaman
Tests of Within-Subjects Effects
Measure:MEASURE_1
grup	Source		Type III Sum of Squares	df	Mean Square	F	Sig.
Bisiklet	Zaman	Sphericity Assumed	,284	5	,057	1,512	,205
		Greenhouse-Geisser	,284	1,455	,195	1,512	,252
		Huynh-Feldt	,284	1,664	,171	1,512	,250
		Lower-bound	,284	1,000	,284	1,512	,250
	Error(Zaman)	Sphericity Assumed	1,692	45	,038
		Greenhouse-Geisser	1,692	13,099	,129
		Huynh-Feldt	1,692	14,977	,113
		Lower-bound	1,692	9,000	,188
Kontrol	Zaman	Sphericity Assumed	,010	5	,002	,780	,571
		Greenhouse-Geisser	,010	2,188	,005	,780	,486
		Huynh-Feldt	,010	3,223	,003	,780	,526
		Lower-bound	,010	1,000	,010	,780	,406
	Error(Zaman)	Sphericity Assumed	,094	35	,003
		Greenhouse-Geisser	,094	15,319	,006
		Huynh-Feldt	,094	22,562	,004
		Lower-bound	,094	7,000	,013
Tests of Within-Subjects Contrasts
Measure:MEASURE_1
grup	Source	Zaman	Type III Sum of Squares	df	Mean Square	F	Sig.
Bisiklet	Zaman	Linear	,095	1	,095	,767	,404
		Quadratic	,108	1	,108	2,706	,134
		Cubic	,036	1	,036	4,343	,067
		Order 4	,041	1	,041	6,995	,027
		Order 5	,003	1	,003	,320	,585
	Error(Zaman)	Linear	1,116	9	,124
		Quadratic	,360	9	,040
		Cubic	,076	9	,008
		Order 4	,053	9	,006
		Order 5	,088	9	,010
Kontrol	Zaman	Linear	,002	1	,002	2,421	,164
		Quadratic	,003	1	,003	,464	,518
		Cubic	,000	1	,000	,104	,757
		Order 4	,000	1	,000	,080	,785
		Order 5	,005	1	,005	2,278	,175
	Error(Zaman)	Linear	,006	7	,001
		Quadratic	,043	7	,006
		Cubic	,014	7	,002
		Order 4	,016	7	,002
		Order 5	,016	7	,002
Tests of Between-Subjects Effects
Measure:MEASURE_1 Transformed Variable:Average
grup	Source	Type III Sum of Squares	df	Mean Square	F	Sig.
Bisiklet	Intercept	11,683	1	11,683	23,121	,001
	Error	4,548	9	,505
Kontrol	Intercept	,042	1	,042	3,911	,088
	Error	,074	7	,011
Estimated Marginal Means
Zaman
Estimates
Measure:MEASURE_1
grup	Zaman	Mean	Std. Error	95% Confidence Interval
				Lower Bound	Upper Bound
Bisiklet	1	,291	,084	,100	,481
	2	,491	,074	,323	,660
	3	,458	,099	,233	,682
	4	,467	,127	,179	,755
	5	,487	,126	,202	,772
	6	,454	,122	,179	,729
Kontrol	1	,014	,014	-,019	,048
	2	,013	,013	-,017	,042
	3	,052	,035	-,031	,136
	4	,027	,018	-,015	,069
	5	,045	,027	-,018	,108
	6	,026	,020	-,021	,073
Pairwise Comparisons
Measure:MEASURE_1
grup	(I) Zaman	(J) Zaman	Mean Difference (I-J)	Std. Error	Sig.a	95% Confidence Interval for Differencea
						Lower Bound	Upper Bound
Bisiklet	1	2	-,201	,083	,589	-,530	,129
		3	-,167	,115	1,000	-,623	,289
		4	-,177	,138	1,000	-,721	,367
		5	-,196	,144	1,000	-,766	,373
		6	-,164	,138	1,000	-,708	,380
	2	1	,201	,083	,589	-,129	,530
		3	,034	,064	1,000	-,221	,289
		4	,024	,077	1,000	-,282	,330
		5	,004	,086	1,000	-,335	,343
		6	,037	,082	1,000	-,286	,359
	3	1	,167	,115	1,000	-,289	,623
		2	-,034	,064	1,000	-,289	,221
		4	-,010	,047	1,000	-,194	,175
		5	-,029	,042	1,000	-,194	,135
		6	,003	,046	1,000	-,179	,185
	4	1	,177	,138	1,000	-,367	,721
		2	-,024	,077	1,000	-,330	,282
		3	,010	,047	1,000	-,175	,194
		5	-,020	,028	1,000	-,132	,093
		6	,013	,043	1,000	-,158	,183
	5	1	,196	,144	1,000	-,373	,766
		2	-,004	,086	1,000	-,343	,335
		3	,029	,042	1,000	-,135	,194
		4	,020	,028	1,000	-,093	,132
		6	,033	,034	1,000	-,103	,168
	6	1	,164	,138	1,000	-,380	,708
		2	-,037	,082	1,000	-,359	,286
		3	-,003	,046	1,000	-,185	,179
		4	-,013	,043	1,000	-,183	,158
		5	-,033	,034	1,000	-,168	,103
Kontrol	1	2	,002	,020	1,000	-,086	,090
		3	-,038	,032	1,000	-,175	,099
		4	-,012	,025	1,000	-,121	,096
		5	-,031	,033	1,000	-,175	,113
		6	-,012	,007	1,000	-,040	,017
	2	1	-,002	,020	1,000	-,090	,086
		3	-,040	,026	1,000	-,153	,074
		4	-,014	,011	1,000	-,063	,034
		5	-,033	,020	1,000	-,119	,054
		6	-,013	,025	1,000	-,123	,096
	3	1	,038	,032	1,000	-,099	,175
		2	,040	,026	1,000	-,074	,153
		4	,026	,029	1,000	-,100	,151
		5	,007	,032	1,000	-,132	,146
		6	,026	,033	1,000	-,117	,169
	4	1	,012	,025	1,000	-,096	,121
		2	,014	,011	1,000	-,034	,063
		3	-,026	,029	1,000	-,151	,100
		5	-,019	,010	1,000	-,060	,023
		6	,001	,028	1,000	-,122	,124
	5	1	,031	,033	1,000	-,113	,175
		2	,033	,020	1,000	-,054	,119
		3	-,007	,032	1,000	-,146	,132
		4	,019	,010	1,000	-,023	,060
		6	,019	,035	1,000	-,135	,173
	6	1	,012	,007	1,000	-,017	,040
		2	,013	,025	1,000	-,096	,123
		3	-,026	,033	1,000	-,169	,117
		4	,000	,028	1,000	-,124	,122
		5	-,019	,035	1,000	-,173	,135
Based on estimated marginal means
a. Adjustment for multiple comparisons: Bonferroni.
Multivariate Tests
grup		Value	F	Hypothesis df	Error df	Sig.
Bisiklet	Pillai's trace	,520	1,081a	5,000	5,000	,467
	Wilks' lambda	,480	1,081a	5,000	5,000	,467
	Hotelling's trace	1,081	1,081a	5,000	5,000	,467
	Roy's largest root	1,081	1,081a	5,000	5,000	,467
Kontrol	Pillai's trace	,625	1,000a	5,000	3,000	,535
	Wilks' lambda	,375	1,000a	5,000	3,000	,535
	Hotelling's trace	1,667	1,000a	5,000	3,000	,535
	Roy's largest root	1,667	1,000a	5,000	3,000	,535
Each F tests the multivariate effect of Zaman. These tests are based on the linearly independent pairwise comparisons among the estimated marginal means.
a. Exact statistic
SPLIT FILE OFF.
GLM birvo2max ikivo2max ucvo2max dortvo2max besvo2max altivo2max BY grup
/WSFACTOR=Zaman 6 Polynomial
/METHOD=SSTYPE(3)
/EMMEANS=TABLES(Zaman) COMPARE ADJ(BONFERRONI)
/EMMEANS=TABLES(grup) COMPARE ADJ(BONFERRONI)
/EMMEANS=TABLES(grup*Zaman)
/CRITERIA=ALPHA(.05)
/WSDESIGN=Zaman
/DESIGN=grup.
General Linear Model
Notes
Output Created		15.Ara.2016 00:55:07
Comments
Input	Data	C:\Users\asus\OneDrive\Zübeyde-SSB fatox BAP\SSBZüüproje İstatistik\2 dk asıl veri\2dkveri151216ssb.sav
	Active Dataset	DataSet1
	Filter	<none>
	Weight	<none>
	Split File	<none>
	N of Rows in Working Data File	19
Missing Value Handling	Definition of Missing	User-defined missing values are treated as missing.
	Cases Used	Statistics are based on all cases with valid data for all variables in the model.
Syntax		GLM birvo2max ikivo2max ucvo2max dortvo2max besvo2max altivo2max BY grup /WSFACTOR=Zaman 6 Polynomial /METHOD=SSTYPE(3) /EMMEANS=TABLES(Zaman) COMPARE ADJ(BONFERRONI) /EMMEANS=TABLES(grup) COMPARE ADJ(BONFERRONI) /EMMEANS=TABLES(grup*Zaman) /CRITERIA=ALPHA(.05) /WSDESIGN=Zaman /DESIGN=grup.
Resources	Processor Time	00:00:00,062
	Elapsed Time	00:00:00,031
[DataSet1] C:\Users\asus\OneDrive\Zübeyde-SSB fatox BAP\SSBZüüproje İstatistik\2 dk asıl veri\2dkveri151216ssb.sav
Within-Subjects Factors
Measure:MEASURE_1
Zaman	Dependent Variable
1	birvo2max
2	ikivo2max
3	ucvo2max
4	dortvo2max
5	besvo2max
6	altivo2max
Between-Subjects Factors
		Value Label	N
grup	1	Bisiklet	10
	2	Kontrol	7
Multivariate Testsb
Effect		Value	F	Hypothesis df	Error df	Sig.
Zaman	Pillai's Trace	,631	5,140a	4,000	12,000	,012
	Wilks' Lambda	,369	5,140a	4,000	12,000	,012
	Hotelling's Trace	1,713	5,140a	4,000	12,000	,012
	Roy's Largest Root	1,713	5,140a	4,000	12,000	,012
Zaman * grup	Pillai's Trace	,453	2,489a	4,000	12,000	,099
	Wilks' Lambda	,547	2,489a	4,000	12,000	,099
	Hotelling's Trace	,830	2,489a	4,000	12,000	,099
	Roy's Largest Root	,830	2,489a	4,000	12,000	,099
a. Exact statistic
b. Design: Intercept + grup Within Subjects Design: Zaman
Mauchly's Test of Sphericityb
Measure:MEASURE_1
Within Subjects Effect	Mauchly's W	Approx. Chi-Square	df	Sig.	Epsilona
					Greenhouse-Geisser	Huynh-Feldt	Lower-bound
Zaman	,000	.	14	.	,386	,471	,200
Tests the null hypothesis that the error covariance matrix of the orthonormalized transformed dependent variables is proportional to an identity matrix.
a. May be used to adjust the degrees of freedom for the averaged tests of significance. Corrected tests are displayed in the Tests of Within-Subjects Effects table.
b. Design: Intercept + grup Within Subjects Design: Zaman
Tests of Within-Subjects Effects
Measure:MEASURE_1
Source		Type III Sum of Squares	df	Mean Square	F	Sig.
Zaman	Sphericity Assumed	,029	5	,006	3,030	,015
	Greenhouse-Geisser	,029	1,928	,015	3,030	,066
	Huynh-Feldt	,029	2,355	,012	3,030	,053
	Lower-bound	,029	1,000	,029	3,030	,102
Zaman * grup	Sphericity Assumed	,030	5	,006	3,126	,013
	Greenhouse-Geisser	,030	1,928	,016	3,126	,061
	Huynh-Feldt	,030	2,355	,013	3,126	,049
	Lower-bound	,030	1,000	,030	3,126	,097
Error(Zaman)	Sphericity Assumed	,144	75	,002
	Greenhouse-Geisser	,144	28,923	,005
	Huynh-Feldt	,144	35,319	,004
	Lower-bound	,144	15,000	,010
Tests of Within-Subjects Contrasts
Measure:MEASURE_1
Source	Zaman	Type III Sum of Squares	df	Mean Square	F	Sig.
Zaman	Linear	,007	1	,007	1,425	,251
	Quadratic	,010	1	,010	11,474	,004
	Cubic	,011	1	,011	5,267	,037
	Order 4	,001	1	,001	2,233	,156
	Order 5	2,681E-6	1	2,681E-6	,002	,962
Zaman * grup	Linear	,026	1	,026	5,226	,037
	Quadratic	,002	1	,002	1,778	,202
	Cubic	5,852E-7	1	5,852E-7	,000	,987
	Order 4	9,176E-5	1	9,176E-5	,193	,667
	Order 5	,002	1	,002	1,798	,200
Error(Zaman)	Linear	,076	15	,005
	Quadratic	,013	15	,001
	Cubic	,031	15	,002
	Order 4	,007	15	,000
	Order 5	,017	15	,001
Tests of Between-Subjects Effects
Measure:MEASURE_1 Transformed Variable:Average
Source	Type III Sum of Squares	df	Mean Square	F	Sig.
Intercept	62,193	1	62,193	1,727E3	,000
grup	,121	1	,121	3,370	,086
Error	,540	15	,036
Estimated Marginal Means
1. Zaman
Estimates
Measure:MEASURE_1
Zaman	Mean	Std. Error	95% Confidence Interval
			Lower Bound	Upper Bound
1	,756	,019	,716	,797
2	,806	,025	,754	,859
3	,806	,025	,754	,859
4	,795	,019	,756	,835
5	,795	,020	,752	,837
6	,801	,021	,756	,846
Pairwise Comparisons
Measure:MEASURE_1
(I) Zaman	(J) Zaman	Mean Difference (I-J)	Std. Error	Sig.a	95% Confidence Interval for Differencea
					Lower Bound	Upper Bound
1	2	-,050*	,012	,011	-,091	-,009
	3	-,050*	,012	,011	-,091	-,009
	4	-,039	,015	,308	-,092	,013
	5	-,038	,016	,484	-,095	,018
	6	-,044	,018	,426	-,108	,019
2	1	,050*	,012	,011	,009	,091
	3	,000	,000	.	,000	,000
	4	,011	,019	1,000	-,055	,077
	5	,012	,018	1,000	-,049	,073
	6	,006	,019	1,000	-,061	,073
3	1	,050*	,012	,011	,009	,091
	2	,000	,000	.	,000	,000
	4	,011	,019	1,000	-,055	,077
	5	,012	,018	1,000	-,049	,073
	6	,006	,019	1,000	-,061	,073
4	1	,039	,015	,308	-,013	,092
	2	-,011	,019	1,000	-,077	,055
	3	-,011	,019	1,000	-,077	,055
	5	,001	,011	1,000	-,037	,038
	6	-,005	,013	1,000	-,049	,039
5	1	,038	,016	,484	-,018	,095
	2	-,012	,018	1,000	-,073	,049
	3	-,012	,018	1,000	-,073	,049
	4	,000	,011	1,000	-,038	,037
	6	-,006	,006	1,000	-,027	,015
6	1	,044	,018	,426	-,019	,108
	2	-,006	,019	1,000	-,073	,061
	3	-,006	,019	1,000	-,073	,061
	4	,005	,013	1,000	-,039	,049
	5	,006	,006	1,000	-,015	,027
Based on estimated marginal means
*. The mean difference is significant at the ,05 level.
a. Adjustment for multiple comparisons: Bonferroni.
Multivariate Tests
	Value	F	Hypothesis df	Error df	Sig.
Pillai's trace	,631	5,140a	4,000	12,000	,012
Wilks' lambda	,369	5,140a	4,000	12,000	,012
Hotelling's trace	1,713	5,140a	4,000	12,000	,012
Roy's largest root	1,713	5,140a	4,000	12,000	,012
Each F tests the multivariate effect of Zaman. These tests are based on the linearly independent pairwise comparisons among the estimated marginal means.
a. Exact statistic
2. grup
Estimates
Measure:MEASURE_1
grup	Mean	Std. Error	95% Confidence Interval
			Lower Bound	Upper Bound
Bisiklet	,828	,024	,776	,881
Kontrol	,758	,029	,696	,821
Pairwise Comparisons
Measure:MEASURE_1
(I) grup	(J) grup	Mean Difference (I-J)	Std. Error	Sig.a	95% Confidence Interval for Differencea
					Lower Bound	Upper Bound
Bisiklet	Kontrol	,070	,038	,086	-,011	,151
Kontrol	Bisiklet	-,070	,038	,086	-,151	,011
Based on estimated marginal means
a. Adjustment for multiple comparisons: Bonferroni.
Univariate Tests
Measure:MEASURE_1
	Sum of Squares	df	Mean Square	F	Sig.
Contrast	,020	1	,020	3,370	,086
Error	,090	15	,006
The F tests the effect of grup. This test is based on the linearly independent pairwise comparisons among the estimated marginal means.
3. grup * Zaman
Measure:MEASURE_1
grup	Zaman	Mean	Std. Error	95% Confidence Interval
				Lower Bound	Upper Bound
Bisiklet	1	,822	,024	,770	,874
	2	,850	,032	,782	,918
	3	,850	,032	,782	,918
	4	,815	,024	,765	,866
	5	,816	,026	,762	,871
	6	,817	,027	,759	,874
Kontrol	1	,691	,029	,629	,753
	2	,763	,038	,682	,844
	3	,763	,038	,682	,844
	4	,776	,028	,715	,836
	5	,773	,031	,708	,838
	6	,784	,032	,715	,853
SORT CASES BY grup.
SPLIT FILE LAYERED BY grup.
GLM birvo2max ikivo2max ucvo2max dortvo2max besvo2max altivo2max
/WSFACTOR=Zaman 6 Polynomial
/METHOD=SSTYPE(3)
/EMMEANS=TABLES(Zaman) COMPARE ADJ(BONFERRONI)
/CRITERIA=ALPHA(.05)
/WSDESIGN=Zaman.
General Linear Model
Notes
Output Created		15.Ara.2016 00:55:44
Comments
Input	Data	C:\Users\asus\OneDrive\Zübeyde-SSB fatox BAP\SSBZüüproje İstatistik\2 dk asıl veri\2dkveri151216ssb.sav
	Active Dataset	DataSet1
	Filter	<none>
	Weight	<none>
	Split File	grup
	N of Rows in Working Data File	19
Missing Value Handling	Definition of Missing	User-defined missing values are treated as missing.
	Cases Used	Statistics are based on all cases with valid data for all variables in the model.
Syntax		GLM birvo2max ikivo2max ucvo2max dortvo2max besvo2max altivo2max /WSFACTOR=Zaman 6 Polynomial /METHOD=SSTYPE(3) /EMMEANS=TABLES(Zaman) COMPARE ADJ(BONFERRONI) /CRITERIA=ALPHA(.05) /WSDESIGN=Zaman.
Resources	Processor Time	00:00:00,031
	Elapsed Time	00:00:00,028
[DataSet1] C:\Users\asus\OneDrive\Zübeyde-SSB fatox BAP\SSBZüüproje İstatistik\2 dk asıl veri\2dkveri151216ssb.sav
Warnings
No valid cases were found in split file grup = .
Within-Subjects Factors
Measure:MEASURE_1
Zaman	Dependent Variable
1	birvo2max
2	ikivo2max
3	ucvo2max
4	dortvo2max
5	besvo2max
6	altivo2max
Multivariate Testsb
grup	Effect		Value	F	Hypothesis df	Error df	Sig.
Bisiklet	Zaman	Pillai's Trace	,396	,983a	4,000	6,000	,482
		Wilks' Lambda	,604	,983a	4,000	6,000	,482
		Hotelling's Trace	,655	,983a	4,000	6,000	,482
		Roy's Largest Root	,655	,983a	4,000	6,000	,482
Kontrol	Zaman	Pillai's Trace	,922	8,883a	4,000	3,000	,052
		Wilks' Lambda	,078	8,883a	4,000	3,000	,052
		Hotelling's Trace	11,844	8,883a	4,000	3,000	,052
		Roy's Largest Root	11,844	8,883a	4,000	3,000	,052
a. Exact statistic
b. Design: Intercept Within Subjects Design: Zaman
Mauchly's Test of Sphericityb
Measure:MEASURE_1
grup	Within Subjects Effect	Mauchly's W	Approx. Chi-Square	df	Sig.	Epsilona
						Greenhouse-Geisser	Huynh-Feldt	Lower-bound
Bisiklet	Zaman	,000	.	14	.	,280	,316	,200
Kontrol	Zaman	,000	.	14	.	,361	,508	,200
Tests the null hypothesis that the error covariance matrix of the orthonormalized transformed dependent variables is proportional to an identity matrix.
a. May be used to adjust the degrees of freedom for the averaged tests of significance. Corrected tests are displayed in the Tests of Within-Subjects Effects table.
b. Design: Intercept Within Subjects Design: Zaman
Tests of Within-Subjects Effects
Measure:MEASURE_1
grup	Source		Type III Sum of Squares	df	Mean Square	F	Sig.
Bisiklet	Zaman	Sphericity Assumed	,014	5	,003	1,208	,321
		Greenhouse-Geisser	,014	1,400	,010	1,208	,313
		Huynh-Feldt	,014	1,579	,009	1,208	,317
		Lower-bound	,014	1,000	,014	1,208	,300
	Error(Zaman)	Sphericity Assumed	,106	45	,002
		Greenhouse-Geisser	,106	12,601	,008
		Huynh-Feldt	,106	14,212	,007
		Lower-bound	,106	9,000	,012
Kontrol	Zaman	Sphericity Assumed	,040	5	,008	6,410	,000
		Greenhouse-Geisser	,040	1,807	,022	6,410	,016
		Huynh-Feldt	,040	2,539	,016	6,410	,007
		Lower-bound	,040	1,000	,040	6,410	,045
	Error(Zaman)	Sphericity Assumed	,038	30	,001
		Greenhouse-Geisser	,038	10,841	,003
		Huynh-Feldt	,038	15,236	,002
		Lower-bound	,038	6,000	,006
Tests of Within-Subjects Contrasts
Measure:MEASURE_1
grup	Source	Zaman	Type III Sum of Squares	df	Mean Square	F	Sig.
Bisiklet	Zaman	Linear	,004	1	,004	,595	,460
		Quadratic	,002	1	,002	3,677	,087
		Cubic	,007	1	,007	2,278	,166
		Order 4	,000	1	,000	,729	,415
		Order 5	,001	1	,001	,802	,394
	Error(Zaman)	Linear	,055	9	,006
		Quadratic	,005	9	,001
		Cubic	,027	9	,003
		Order 4	,004	9	,000
		Order 5	,015	9	,002
Kontrol	Zaman	Linear	,026	1	,026	7,649	,033
		Quadratic	,008	1	,008	6,508	,043
		Cubic	,005	1	,005	6,068	,049
		Order 4	,001	1	,001	1,433	,276
		Order 5	,001	1	,001	2,309	,179
	Error(Zaman)	Linear	,020	6	,003
		Quadratic	,007	6	,001
		Cubic	,005	6	,001
		Order 4	,003	6	,001
		Order 5	,002	6	,000
Tests of Between-Subjects Effects
Measure:MEASURE_1 Transformed Variable:Average
grup	Source	Type III Sum of Squares	df	Mean Square	F	Sig.
Bisiklet	Intercept	41,170	1	41,170	1,381E3	,000
	Error	,268	9	,030
Kontrol	Intercept	24,148	1	24,148	532,807	,000
	Error	,272	6	,045
Estimated Marginal Means
Zaman
Estimates
Measure:MEASURE_1
grup	Zaman	Mean	Std. Error	95% Confidence Interval
				Lower Bound	Upper Bound
Bisiklet	1	,822	,025	,766	,878
	2	,850	,033	,775	,925
	3	,850	,033	,775	,925
	4	,815	,022	,767	,864
	5	,816	,020	,771	,862
	6	,817	,022	,768	,865
Kontrol	1	,691	,029	,621	,761
	2	,763	,035	,677	,848
	3	,763	,035	,677	,848
	4	,776	,032	,697	,854
	5	,773	,038	,680	,866
	6	,784	,040	,686	,883
Pairwise Comparisons
Measure:MEASURE_1
grup	(I) Zaman	(J) Zaman	Mean Difference (I-J)	Std. Error	Sig.a	95% Confidence Interval for Differencea
						Lower Bound	Upper Bound
Bisiklet	1	2	-,028	,016	1,000	-,092	,035
		3	-,028	,016	1,000	-,092	,035
		4	,006	,023	1,000	-,086	,098
		5	,005	,022	1,000	-,081	,092
		6	,005	,022	1,000	-,083	,092
	2	1	,028	,016	1,000	-,035	,092
		3	,000	,000	.	,000	,000
		4	,035	,031	1,000	-,089	,158
		5	,034	,026	1,000	-,070	,137
		6	,033	,027	1,000	-,075	,141
	3	1	,028	,016	1,000	-,035	,092
		2	,000	,000	.	,000	,000
		4	,035	,031	1,000	-,089	,158
		5	,034	,026	1,000	-,070	,137
		6	,033	,027	1,000	-,075	,141
	4	1	-,006	,023	1,000	-,098	,086
		2	-,035	,031	1,000	-,158	,089
		3	-,035	,031	1,000	-,158	,089
		5	-,001	,010	1,000	-,042	,040
		6	-,001	,011	1,000	-,043	,040
	5	1	-,005	,022	1,000	-,092	,081
		2	-,034	,026	1,000	-,137	,070
		3	-,034	,026	1,000	-,137	,070
		4	,001	,010	1,000	-,040	,042
		6	,000	,004	1,000	-,018	,017
	6	1	-,005	,022	1,000	-,092	,083
		2	-,033	,027	1,000	-,141	,075
		3	-,033	,027	1,000	-,141	,075
		4	,001	,011	1,000	-,040	,043
		5	,000	,004	1,000	-,017	,018
Kontrol	1	2	-,072	,016	,072	-,149	,006
		3	-,072	,016	,072	-,149	,006
		4	-,084*	,014	,012	-,148	-,021
		5	-,082	,023	,175	-,189	,026
		6	-,093	,030	,313	-,234	,048
	2	1	,072	,016	,072	-,006	,149
		3	,000	,000	.	,000	,000
		4	-,013	,007	1,000	-,047	,021
		5	-,010	,018	1,000	-,096	,076
		6	-,022	,024	1,000	-,133	,090
	3	1	,072	,016	,072	-,006	,149
		2	,000	,000	.	,000	,000
		4	-,013	,007	1,000	-,047	,021
		5	-,010	,018	1,000	-,096	,076
		6	-,022	,024	1,000	-,133	,090
	4	1	,084*	,014	,012	,021	,148
		2	,013	,007	1,000	-,021	,047
		3	,013	,007	1,000	-,021	,047
		5	,003	,021	1,000	-,097	,103
		6	-,009	,026	1,000	-,132	,115
	5	1	,082	,023	,175	-,026	,189
		2	,010	,018	1,000	-,076	,096
		3	,010	,018	1,000	-,076	,096
		4	-,003	,021	1,000	-,103	,097
		6	-,011	,013	1,000	-,074	,051
	6	1	,093	,030	,313	-,048	,234
		2	,022	,024	1,000	-,090	,133
		3	,022	,024	1,000	-,090	,133
		4	,009	,026	1,000	-,115	,132
		5	,011	,013	1,000	-,051	,074
Based on estimated marginal means
a. Adjustment for multiple comparisons: Bonferroni.
*. The mean difference is significant at the ,05 level.
Multivariate Tests
grup		Value	F	Hypothesis df	Error df	Sig.
Bisiklet	Pillai's trace	,396	,983a	4,000	6,000	,482
	Wilks' lambda	,604	,983a	4,000	6,000	,482
	Hotelling's trace	,655	,983a	4,000	6,000	,482
	Roy's largest root	,655	,983a	4,000	6,000	,482
Kontrol	Pillai's trace	,922	8,883a	4,000	3,000	,052
	Wilks' lambda	,078	8,883a	4,000	3,000	,052
	Hotelling's trace	11,844	8,883a	4,000	3,000	,052
	Roy's largest root	11,844	8,883a	4,000	3,000	,052
Each F tests the multivariate effect of Zaman. These tests are based on the linearly independent pairwise comparisons among the estimated marginal means.
a. Exact statistic
GLM birFat ikiFat ucFat dortFat besFat altiFat BY grup
/WSFACTOR=zaman 6 Polynomial
/METHOD=SSTYPE(3)
/EMMEANS=TABLES(grup) COMPARE ADJ(BONFERRONI)
/EMMEANS=TABLES(zaman) COMPARE ADJ(BONFERRONI)
/EMMEANS=TABLES(grup*zaman)
/CRITERIA=ALPHA(.05)
/WSDESIGN=zaman
/DESIGN=grup.
General&#160;Linear&#160;Model ya&#287; y&#252;zde YA&#286; Y&#220;ZDE
Notes
Output Created		16.Ara.2016 00:15:03
Comments
Input	Data	C:\Users\asus\OneDrive\Zübeyde-SSB fatox BAP\SSBZüüproje İstatistik\2 dk asıl veri\2dkveri151216ssb.sav
	Active Dataset	DataSet1
	Filter	<none>
	Weight	<none>
	Split File	<none>
	N of Rows in Working Data File	19
Missing Value Handling	Definition of Missing	User-defined missing values are treated as missing.
	Cases Used	Statistics are based on all cases with valid data for all variables in the model.
Syntax		GLM birFat ikiFat ucFat dortFat besFat altiFat BY grup /WSFACTOR=zaman 6 Polynomial /METHOD=SSTYPE(3) /EMMEANS=TABLES(grup) COMPARE ADJ(BONFERRONI) /EMMEANS=TABLES(zaman) COMPARE ADJ(BONFERRONI) /EMMEANS=TABLES(grup*zaman) /CRITERIA=ALPHA(.05) /WSDESIGN=zaman /DESIGN=grup.
Resources	Processor Time	00:00:00,094
	Elapsed Time	00:00:00,063
[DataSet1] C:\Users\asus\OneDrive\Zübeyde-SSB fatox BAP\SSBZüüproje İstatistik\2 dk asıl veri\2dkveri151216ssb.sav
Within-Subjects Factors
Measure:MEASURE_1
zaman	Dependent Variable
1	birFat
2	ikiFat
3	ucFat
4	dortFat
5	besFat
6	altiFat
Between-Subjects Factors
		Value Label	N
grup	1	Bisiklet	10
	2	Kontrol	8
Multivariate Testsb
Effect		Value	F	Hypothesis df	Error df	Sig.
zaman	Pillai's Trace	,396	1,574a	5,000	12,000	,240
	Wilks' Lambda	,604	1,574a	5,000	12,000	,240
	Hotelling's Trace	,656	1,574a	5,000	12,000	,240
	Roy's Largest Root	,656	1,574a	5,000	12,000	,240
zaman * grup	Pillai's Trace	,340	1,234a	5,000	12,000	,352
	Wilks' Lambda	,660	1,234a	5,000	12,000	,352
	Hotelling's Trace	,514	1,234a	5,000	12,000	,352
	Roy's Largest Root	,514	1,234a	5,000	12,000	,352
a. Exact statistic
b. Design: Intercept + grup Within Subjects Design: zaman
Mauchly's Test of Sphericityb
Measure:MEASURE_1
Within Subjects Effect	Mauchly's W	Approx. Chi-Square	df	Sig.	Epsilona
					Greenhouse-Geisser	Huynh-Feldt	Lower-bound
zaman	,014	60,354	14	,000	,335	,393	,200
Tests the null hypothesis that the error covariance matrix of the orthonormalized transformed dependent variables is proportional to an identity matrix.
a. May be used to adjust the degrees of freedom for the averaged tests of significance. Corrected tests are displayed in the Tests of Within-Subjects Effects table.
b. Design: Intercept + grup Within Subjects Design: zaman
Tests of Within-Subjects Effects
Measure:MEASURE_1
Source		Type III Sum of Squares	df	Mean Square	F	Sig.
zaman	Sphericity Assumed	511,662	5	102,332	1,272	,284
	Greenhouse-Geisser	511,662	1,676	305,376	1,272	,292
	Huynh-Feldt	511,662	1,966	260,280	1,272	,294
	Lower-bound	511,662	1,000	511,662	1,272	,276
zaman * grup	Sphericity Assumed	357,395	5	71,479	,888	,493
	Greenhouse-Geisser	357,395	1,676	213,305	,888	,406
	Huynh-Feldt	357,395	1,966	181,805	,888	,420
	Lower-bound	357,395	1,000	357,395	,888	,360
Error(zaman)	Sphericity Assumed	6437,480	80	80,469
	Greenhouse-Geisser	6437,480	26,808	240,131
	Huynh-Feldt	6437,480	31,453	204,670
	Lower-bound	6437,480	16,000	402,343
Tests of Within-Subjects Contrasts
Measure:MEASURE_1
Source	zaman	Type III Sum of Squares	df	Mean Square	F	Sig.
zaman	Linear	239,178	1	239,178	,918	,352
	Quadratic	185,671	1	185,671	2,644	,123
	Cubic	20,443	1	20,443	,784	,389
	Order 4	66,186	1	66,186	3,945	,064
	Order 5	,183	1	,183	,006	,937
zaman * grup	Linear	103,331	1	103,331	,397	,538
	Quadratic	61,402	1	61,402	,874	,364
	Cubic	56,683	1	56,683	2,175	,160
	Order 4	79,365	1	79,365	4,730	,045
	Order 5	56,615	1	56,615	1,974	,179
Error(zaman)	Linear	4169,433	16	260,590
	Quadratic	1123,696	16	70,231
	Cubic	417,071	16	26,067
	Order 4	268,447	16	16,778
	Order 5	458,833	16	28,677
Tests of Between-Subjects Effects
Measure:MEASURE_1 Transformed Variable:Average
Source	Type III Sum of Squares	df	Mean Square	F	Sig.
Intercept	20615,064	1	20615,064	24,979	,000
grup	14311,235	1	14311,235	17,340	,001
Error	13204,996	16	825,312
Estimated Marginal Means
1. grup
Estimates
Measure:MEASURE_1
grup	Mean	Std. Error	95% Confidence Interval
			Lower Bound	Upper Bound
Bisiklet	25,485	3,709	17,623	33,347
Kontrol	2,319	4,147	-6,471	11,109
Pairwise Comparisons
Measure:MEASURE_1
(I) grup	(J) grup	Mean Difference (I-J)	Std. Error	Sig.a	95% Confidence Interval for Differencea
					Lower Bound	Upper Bound
Bisiklet	Kontrol	23,166*	5,563	,001	11,373	34,960
Kontrol	Bisiklet	-23,166*	5,563	,001	-34,960	-11,373
Based on estimated marginal means
*. The mean difference is significant at the ,05 level.
a. Adjustment for multiple comparisons: Bonferroni.
Univariate Tests
Measure:MEASURE_1
	Sum of Squares	df	Mean Square	F	Sig.
Contrast	2385,206	1	2385,206	17,340	,001
Error	2200,833	16	137,552
The F tests the effect of grup. This test is based on the linearly independent pairwise comparisons among the estimated marginal means.
2. zaman
Estimates
Measure:MEASURE_1
zaman	Mean	Std. Error	95% Confidence Interval
			Lower Bound	Upper Bound
1	9,189	2,863	3,120	15,258
2	14,561	2,200	9,897	19,225
3	14,528	2,814	8,562	20,494
4	14,638	4,115	5,914	23,362
5	16,136	3,981	7,698	24,575
6	14,360	3,914	6,062	22,657
Pairwise Comparisons
Measure:MEASURE_1
(I) zaman	(J) zaman	Mean Difference (I-J)	Std. Error	Sig.a	95% Confidence Interval for Differencea
					Lower Bound	Upper Bound
1	2	-5,372	2,406	,603	-13,658	2,914
	3	-5,339	3,194	1,000	-16,339	5,660
	4	-5,449	4,615	1,000	-21,344	10,447
	5	-6,947	4,665	1,000	-23,014	9,120
	6	-5,171	4,369	1,000	-20,219	9,878
2	1	5,372	2,406	,603	-2,914	13,658
	3	,032	2,189	1,000	-7,507	7,572
	4	-,077	3,101	1,000	-10,757	10,603
	5	-1,575	3,271	1,000	-12,843	9,693
	6	,201	3,154	1,000	-10,664	11,066
3	1	5,339	3,194	1,000	-5,660	16,339
	2	-,032	2,189	1,000	-7,572	7,507
	4	-,109	2,384	1,000	-8,322	8,103
	5	-1,608	2,319	1,000	-9,594	6,378
	6	,169	2,319	1,000	-7,820	8,158
4	1	5,449	4,615	1,000	-10,447	21,344
	2	,077	3,101	1,000	-10,603	10,757
	3	,109	2,384	1,000	-8,103	8,322
	5	-1,498	,904	1,000	-4,612	1,615
	6	,278	1,661	1,000	-5,442	5,998
5	1	6,947	4,665	1,000	-9,120	23,014
	2	1,575	3,271	1,000	-9,693	12,843
	3	1,608	2,319	1,000	-6,378	9,594
	4	1,498	,904	1,000	-1,615	4,612
	6	1,777	1,607	1,000	-3,759	7,312
6	1	5,171	4,369	1,000	-9,878	20,219
	2	-,201	3,154	1,000	-11,066	10,664
	3	-,169	2,319	1,000	-8,158	7,820
	4	-,278	1,661	1,000	-5,998	5,442
	5	-1,777	1,607	1,000	-7,312	3,759
Based on estimated marginal means
a. Adjustment for multiple comparisons: Bonferroni.
Multivariate Tests
	Value	F	Hypothesis df	Error df	Sig.
Pillai's trace	,396	1,574a	5,000	12,000	,240
Wilks' lambda	,604	1,574a	5,000	12,000	,240
Hotelling's trace	,656	1,574a	5,000	12,000	,240
Roy's largest root	,656	1,574a	5,000	12,000	,240
Each F tests the multivariate effect of zaman. These tests are based on the linearly independent pairwise comparisons among the estimated marginal means.
a. Exact statistic
3. grup * zaman
Measure:MEASURE_1
grup	zaman	Mean	Std. Error	95% Confidence Interval
				Lower Bound	Upper Bound
Bisiklet	1	17,140	3,817	9,048	25,232
	2	28,174	2,933	21,956	34,392
	3	25,244	3,752	17,289	33,199
	4	27,113	5,487	15,482	38,745
	5	28,491	5,308	17,239	39,742
	6	26,748	5,219	15,685	37,811
Kontrol	1	1,238	4,268	-7,809	10,285
	2	,948	3,279	-6,004	7,900
	3	3,813	4,195	-5,081	12,706
	4	2,162	6,135	-10,842	15,167
	5	3,782	5,934	-8,798	16,361
	6	1,971	5,835	-10,398	14,340
SORT CASES BY grup.
SPLIT FILE LAYERED BY grup.
GLM birFat ikiFat ucFat dortFat besFat altiFat
/WSFACTOR=zaman 6 Polynomial
/METHOD=SSTYPE(3)
/EMMEANS=TABLES(zaman) COMPARE ADJ(BONFERRONI)
/CRITERIA=ALPHA(.05)
/WSDESIGN=zaman.
General Linear Model
Notes
Output Created		16.Ara.2016 00:16:41
Comments
Input	Data	C:\Users\asus\OneDrive\Zübeyde-SSB fatox BAP\SSBZüüproje İstatistik\2 dk asıl veri\2dkveri151216ssb.sav
	Active Dataset	DataSet1
	Filter	<none>
	Weight	<none>
	Split File	grup
	N of Rows in Working Data File	19
Missing Value Handling	Definition of Missing	User-defined missing values are treated as missing.
	Cases Used	Statistics are based on all cases with valid data for all variables in the model.
Syntax		GLM birFat ikiFat ucFat dortFat besFat altiFat /WSFACTOR=zaman 6 Polynomial /METHOD=SSTYPE(3) /EMMEANS=TABLES(zaman) COMPARE ADJ(BONFERRONI) /CRITERIA=ALPHA(.05) /WSDESIGN=zaman.
Resources	Processor Time	00:00:00,016
	Elapsed Time	00:00:00,016
[DataSet1] C:\Users\asus\OneDrive\Zübeyde-SSB fatox BAP\SSBZüüproje İstatistik\2 dk asıl veri\2dkveri151216ssb.sav
Warnings
No valid cases were found in split file grup = .
Within-Subjects Factors
Measure:MEASURE_1
zaman	Dependent Variable
1	birFat
2	ikiFat
3	ucFat
4	dortFat
5	besFat
6	altiFat
Multivariate Testsb
grup	Effect		Value	F	Hypothesis df	Error df	Sig.
Bisiklet	zaman	Pillai's Trace	,613	1,582a	5,000	5,000	,313
		Wilks' Lambda	,387	1,582a	5,000	5,000	,313
		Hotelling's Trace	1,582	1,582a	5,000	5,000	,313
		Roy's Largest Root	1,582	1,582a	5,000	5,000	,313
Kontrol	zaman	Pillai's Trace	,625	1,000a	5,000	3,000	,535
		Wilks' Lambda	,375	1,000a	5,000	3,000	,535
		Hotelling's Trace	1,667	1,000a	5,000	3,000	,535
		Roy's Largest Root	1,667	1,000a	5,000	3,000	,535
a. Exact statistic
b. Design: Intercept Within Subjects Design: zaman
Mauchly's Test of Sphericityb
Measure:MEASURE_1
grup	Within Subjects Effect	Mauchly's W	Approx. Chi-Square	df	Sig.	Epsilona
						Greenhouse-Geisser	Huynh-Feldt	Lower-bound
Bisiklet	zaman	,004	39,477	14	,001	,296	,340	,200
Kontrol	zaman	,000	47,307	14	,000	,449	,672	,200
Tests the null hypothesis that the error covariance matrix of the orthonormalized transformed dependent variables is proportional to an identity matrix.
a. May be used to adjust the degrees of freedom for the averaged tests of significance. Corrected tests are displayed in the Tests of Within-Subjects Effects table.
b. Design: Intercept Within Subjects Design: zaman
Tests of Within-Subjects Effects
Measure:MEASURE_1
grup	Source		Type III Sum of Squares	df	Mean Square	F	Sig.
Bisiklet	zaman	Sphericity Assumed	902,033	5	180,407	1,386	,247
		Greenhouse-Geisser	902,033	1,479	609,799	1,386	,276
		Huynh-Feldt	902,033	1,701	530,318	1,386	,276
		Lower-bound	902,033	1,000	902,033	1,386	,269
	Error(zaman)	Sphericity Assumed	5856,378	45	130,142
		Greenhouse-Geisser	5856,378	13,313	439,897
		Huynh-Feldt	5856,378	15,308	382,561
		Lower-bound	5856,378	9,000	650,709
Kontrol	zaman	Sphericity Assumed	60,526	5	12,105	,729	,606
		Greenhouse-Geisser	60,526	2,247	26,930	,729	,513
		Huynh-Feldt	60,526	3,362	18,001	,729	,559
		Lower-bound	60,526	1,000	60,526	,729	,421
	Error(zaman)	Sphericity Assumed	581,102	35	16,603
		Greenhouse-Geisser	581,102	15,732	36,937
		Huynh-Feldt	581,102	23,537	24,689
		Lower-bound	581,102	7,000	83,015
Tests of Within-Subjects Contrasts
Measure:MEASURE_1
grup	Source	zaman	Type III Sum of Squares	df	Mean Square	F	Sig.
Bisiklet	zaman	Linear	369,521	1	369,521	,810	,392
		Quadratic	259,099	1	259,099	2,667	,137
		Cubic	81,679	1	81,679	2,263	,167
		Order 4	163,409	1	163,409	8,461	,017
		Order 5	28,325	1	28,325	,676	,432
	Error(zaman)	Linear	4106,261	9	456,251
		Quadratic	874,210	9	97,134
		Cubic	324,867	9	36,096
		Order 4	173,825	9	19,314
		Order 5	377,215	9	41,913
Kontrol	zaman	Linear	12,641	1	12,641	1,401	,275
		Quadratic	15,087	1	15,087	,423	,536
		Cubic	4,070	1	4,070	,309	,596
		Order 4	,269	1	,269	,020	,892
		Order 5	28,458	1	28,458	2,441	,162
	Error(zaman)	Linear	63,173	7	9,025
		Quadratic	249,486	7	35,641
		Cubic	92,204	7	13,172
		Order 4	94,622	7	13,517
		Order 5	81,618	7	11,660
Tests of Between-Subjects Effects
Measure:MEASURE_1 Transformed Variable:Average
grup	Source	Type III Sum of Squares	df	Mean Square	F	Sig.
Bisiklet	Intercept	38969,438	1	38969,438	27,449	,001
	Error	12777,101	9	1419,678
Kontrol	Intercept	258,119	1	258,119	4,223	,079
	Error	427,895	7	61,128
Estimated Marginal Means
zaman
Estimates
Measure:MEASURE_1
grup	zaman	Mean	Std. Error	95% Confidence Interval
				Lower Bound	Upper Bound
Bisiklet	1	17,140	4,995	5,841	28,440
	2	28,174	3,839	19,490	36,858
	3	25,244	4,564	14,920	35,568
	4	27,113	7,229	10,760	43,467
	5	28,491	6,852	12,991	43,990
	6	26,748	6,879	11,187	42,309
Kontrol	1	1,238	1,238	-1,689	4,165
	2	,948	,948	-1,293	3,189
	3	3,813	2,599	-2,334	9,960
	4	2,162	1,424	-1,204	5,529
	5	3,782	2,245	-1,526	9,090
	6	1,971	1,328	-1,170	5,112
Pairwise Comparisons
Measure:MEASURE_1
grup	(I) zaman	(J) zaman	Mean Difference (I-J)	Std. Error	Sig.a	95% Confidence Interval for Differencea
						Lower Bound	Upper Bound
Bisiklet	1	2	-11,034	4,071	,360	-27,130	5,063
		3	-8,104	5,362	1,000	-29,305	13,097
		4	-9,973	8,039	1,000	-41,760	21,814
		5	-11,350	7,991	1,000	-42,948	20,247
		6	-9,608	7,759	1,000	-40,288	21,073
	2	1	11,034	4,071	,360	-5,063	27,130
		3	2,930	3,599	1,000	-11,302	17,162
		4	1,060	5,459	1,000	-20,524	22,645
		5	-,317	5,622	1,000	-22,548	21,914
		6	1,426	5,428	1,000	-20,036	22,888
	3	1	8,104	5,362	1,000	-13,097	29,305
		2	-2,930	3,599	1,000	-17,162	11,302
		4	-1,869	3,878	1,000	-17,205	13,467
		5	-3,247	3,523	1,000	-17,178	10,685
		6	-1,504	3,617	1,000	-15,807	12,798
	4	1	9,973	8,039	1,000	-21,814	41,760
		2	-1,060	5,459	1,000	-22,645	20,524
		3	1,869	3,878	1,000	-13,467	17,205
		5	-1,377	1,425	1,000	-7,014	4,259
		6	,365	2,495	1,000	-9,500	10,231
	5	1	11,350	7,991	1,000	-20,247	42,948
		2	,317	5,622	1,000	-21,914	22,548
		3	3,247	3,523	1,000	-10,685	17,178
		4	1,377	1,425	1,000	-4,259	7,014
		6	1,743	1,954	1,000	-5,984	9,469
	6	1	9,608	7,759	1,000	-21,073	40,288
		2	-1,426	5,428	1,000	-22,888	20,036
		3	1,504	3,617	1,000	-12,798	15,807
		4	-,365	2,495	1,000	-10,231	9,500
		5	-1,743	1,954	1,000	-9,469	5,984
Kontrol	1	2	,290	1,663	1,000	-6,953	7,533
		3	-2,575	2,367	1,000	-12,884	7,734
		4	-,925	2,079	1,000	-9,980	8,131
		5	-2,544	2,812	1,000	-14,792	9,704
		6	-,733	,450	1,000	-2,692	1,226
	2	1	-,290	1,663	1,000	-7,533	6,953
		3	-2,865	1,876	1,000	-11,034	5,304
		4	-1,215	,976	1,000	-5,466	3,037
		5	-2,834	1,887	1,000	-11,054	5,386
		6	-1,023	1,788	1,000	-8,810	6,764
	3	1	2,575	2,367	1,000	-7,734	12,884
		2	2,865	1,876	1,000	-5,304	11,034
		4	1,650	2,168	1,000	-7,791	11,092
		5	,031	2,712	1,000	-11,782	11,844
		6	1,842	2,510	1,000	-9,090	12,774
	4	1	,925	2,079	1,000	-8,131	9,980
		2	1,215	,976	1,000	-3,037	5,466
		3	-1,650	2,168	1,000	-11,092	7,791
		5	-1,619	,941	1,000	-5,716	2,478
		6	,191	2,001	1,000	-8,525	8,907
	5	1	2,544	2,812	1,000	-9,704	14,792
		2	2,834	1,887	1,000	-5,386	11,054
		3	-,031	2,712	1,000	-11,844	11,782
		4	1,619	,941	1,000	-2,478	5,716
		6	1,811	2,642	1,000	-9,698	13,319
	6	1	,733	,450	1,000	-1,226	2,692
		2	1,023	1,788	1,000	-6,764	8,810
		3	-1,842	2,510	1,000	-12,774	9,090
		4	-,191	2,001	1,000	-8,907	8,525
		5	-1,811	2,642	1,000	-13,319	9,698
Based on estimated marginal means
a. Adjustment for multiple comparisons: Bonferroni.
Multivariate Tests
grup		Value	F	Hypothesis df	Error df	Sig.
Bisiklet	Pillai's trace	,613	1,582a	5,000	5,000	,313
	Wilks' lambda	,387	1,582a	5,000	5,000	,313
	Hotelling's trace	1,582	1,582a	5,000	5,000	,313
	Roy's largest root	1,582	1,582a	5,000	5,000	,313
Kontrol	Pillai's trace	,625	1,000a	5,000	3,000	,535
	Wilks' lambda	,375	1,000a	5,000	3,000	,535
	Hotelling's trace	1,667	1,000a	5,000	3,000	,535
	Roy's largest root	1,667	1,000a	5,000	3,000	,535
Each F tests the multivariate effect of zaman. These tests are based on the linearly independent pairwise comparisons among the estimated marginal means.
a. Exact statistic
SPLIT FILE OFF.
GLM bircCHO ikiCHO ucCHO dortCHO besCHO altiCHO BY grup
/WSFACTOR=zaman 6 Polynomial
/METHOD=SSTYPE(3)
/EMMEANS=TABLES(zaman) COMPARE ADJ(BONFERRONI)
/EMMEANS=TABLES(grup) COMPARE ADJ(BONFERRONI)
/EMMEANS=TABLES(grup*zaman)
/CRITERIA=ALPHA(.05)
/WSDESIGN=zaman
/DESIGN=grup.
General&#160;Linear&#160;Model CHO Y&#220;ZDEEEEEE
Notes
Output Created		16.Ara.2016 00:18:13
Comments
Input	Data	C:\Users\asus\OneDrive\Zübeyde-SSB fatox BAP\SSBZüüproje İstatistik\2 dk asıl veri\2dkveri151216ssb.sav
	Active Dataset	DataSet1
	Filter	<none>
	Weight	<none>
	Split File	<none>
	N of Rows in Working Data File	19
Missing Value Handling	Definition of Missing	User-defined missing values are treated as missing.
	Cases Used	Statistics are based on all cases with valid data for all variables in the model.
Syntax		GLM bircCHO ikiCHO ucCHO dortCHO besCHO altiCHO BY grup /WSFACTOR=zaman 6 Polynomial /METHOD=SSTYPE(3) /EMMEANS=TABLES(zaman) COMPARE ADJ(BONFERRONI) /EMMEANS=TABLES(grup) COMPARE ADJ(BONFERRONI) /EMMEANS=TABLES(grup*zaman) /CRITERIA=ALPHA(.05) /WSDESIGN=zaman /DESIGN=grup.
Resources	Processor Time	00:00:00,047
	Elapsed Time	00:00:00,047
[DataSet1] C:\Users\asus\OneDrive\Zübeyde-SSB fatox BAP\SSBZüüproje İstatistik\2 dk asıl veri\2dkveri151216ssb.sav
Within-Subjects Factors
Measure:MEASURE_1
zaman	Dependent Variable
1	bircCHO
2	ikiCHO
3	ucCHO
4	dortCHO
5	besCHO
6	altiCHO
Between-Subjects Factors
		Value Label	N
grup	1	Bisiklet	10
	2	Kontrol	8
Multivariate Testsb
Effect		Value	F	Hypothesis df	Error df	Sig.
zaman	Pillai's Trace	,396	1,574a	5,000	12,000	,240
	Wilks' Lambda	,604	1,574a	5,000	12,000	,240
	Hotelling's Trace	,656	1,574a	5,000	12,000	,240
	Roy's Largest Root	,656	1,574a	5,000	12,000	,240
zaman * grup	Pillai's Trace	,340	1,234a	5,000	12,000	,352
	Wilks' Lambda	,660	1,234a	5,000	12,000	,352
	Hotelling's Trace	,514	1,234a	5,000	12,000	,352
	Roy's Largest Root	,514	1,234a	5,000	12,000	,352
a. Exact statistic
b. Design: Intercept + grup Within Subjects Design: zaman
Mauchly's Test of Sphericityb
Measure:MEASURE_1
Within Subjects Effect	Mauchly's W	Approx. Chi-Square	df	Sig.	Epsilona
					Greenhouse-Geisser	Huynh-Feldt	Lower-bound
zaman	,014	60,354	14	,000	,335	,393	,200
Tests the null hypothesis that the error covariance matrix of the orthonormalized transformed dependent variables is proportional to an identity matrix.
a. May be used to adjust the degrees of freedom for the averaged tests of significance. Corrected tests are displayed in the Tests of Within-Subjects Effects table.
b. Design: Intercept + grup Within Subjects Design: zaman
Tests of Within-Subjects Effects
Measure:MEASURE_1
Source		Type III Sum of Squares	df	Mean Square	F	Sig.
zaman	Sphericity Assumed	511,662	5	102,332	1,272	,284
	Greenhouse-Geisser	511,662	1,676	305,376	1,272	,292
	Huynh-Feldt	511,662	1,966	260,280	1,272	,294
	Lower-bound	511,662	1,000	511,662	1,272	,276
zaman * grup	Sphericity Assumed	357,395	5	71,479	,888	,493
	Greenhouse-Geisser	357,395	1,676	213,305	,888	,406
	Huynh-Feldt	357,395	1,966	181,805	,888	,420
	Lower-bound	357,395	1,000	357,395	,888	,360
Error(zaman)	Sphericity Assumed	6437,480	80	80,469
	Greenhouse-Geisser	6437,480	26,808	240,131
	Huynh-Feldt	6437,480	31,453	204,670
	Lower-bound	6437,480	16,000	402,343
Tests of Within-Subjects Contrasts
Measure:MEASURE_1
Source	zaman	Type III Sum of Squares	df	Mean Square	F	Sig.
zaman	Linear	239,178	1	239,178	,918	,352
	Quadratic	185,671	1	185,671	2,644	,123
	Cubic	20,443	1	20,443	,784	,389
	Order 4	66,186	1	66,186	3,945	,064
	Order 5	,183	1	,183	,006	,937
zaman * grup	Linear	103,331	1	103,331	,397	,538
	Quadratic	61,402	1	61,402	,874	,364
	Cubic	56,683	1	56,683	2,175	,160
	Order 4	79,365	1	79,365	4,730	,045
	Order 5	56,615	1	56,615	1,974	,179
Error(zaman)	Linear	4169,433	16	260,590
	Quadratic	1123,696	16	70,231
	Cubic	417,071	16	26,067
	Order 4	268,447	16	16,778
	Order 5	458,833	16	28,677
Tests of Between-Subjects Effects
Measure:MEASURE_1 Transformed Variable:Average
Source	Type III Sum of Squares	df	Mean Square	F	Sig.
Intercept	790705,254	1	790705,254	958,068	,000
grup	14311,235	1	14311,235	17,340	,001
Error	13204,996	16	825,312
Estimated Marginal Means
1. zaman
Estimates
Measure:MEASURE_1
zaman	Mean	Std. Error	95% Confidence Interval
			Lower Bound	Upper Bound
1	90,811	2,863	84,742	96,880
2	85,439	2,200	80,775	90,103
3	85,472	2,814	79,506	91,438
4	85,362	4,115	76,638	94,086
5	83,864	3,981	75,425	92,302
6	85,640	3,914	77,343	93,938
Pairwise Comparisons
Measure:MEASURE_1
(I) zaman	(J) zaman	Mean Difference (I-J)	Std. Error	Sig.a	95% Confidence Interval for Differencea
					Lower Bound	Upper Bound
1	2	5,372	2,406	,603	-2,914	13,658
	3	5,339	3,194	1,000	-5,660	16,339
	4	5,449	4,615	1,000	-10,447	21,344
	5	6,947	4,665	1,000	-9,120	23,014
	6	5,171	4,369	1,000	-9,878	20,219
2	1	-5,372	2,406	,603	-13,658	2,914
	3	-,032	2,189	1,000	-7,572	7,507
	4	,077	3,101	1,000	-10,603	10,757
	5	1,575	3,271	1,000	-9,693	12,843
	6	-,201	3,154	1,000	-11,066	10,664
3	1	-5,339	3,194	1,000	-16,339	5,660
	2	,032	2,189	1,000	-7,507	7,572
	4	,109	2,384	1,000	-8,103	8,322
	5	1,608	2,319	1,000	-6,378	9,594
	6	-,169	2,319	1,000	-8,158	7,820
4	1	-5,449	4,615	1,000	-21,344	10,447
	2	-,077	3,101	1,000	-10,757	10,603
	3	-,109	2,384	1,000	-8,322	8,103
	5	1,498	,904	1,000	-1,615	4,612
	6	-,278	1,661	1,000	-5,998	5,442
5	1	-6,947	4,665	1,000	-23,014	9,120
	2	-1,575	3,271	1,000	-12,843	9,693
	3	-1,608	2,319	1,000	-9,594	6,378
	4	-1,498	,904	1,000	-4,612	1,615
	6	-1,777	1,607	1,000	-7,312	3,759
6	1	-5,171	4,369	1,000	-20,219	9,878
	2	,201	3,154	1,000	-10,664	11,066
	3	,169	2,319	1,000	-7,820	8,158
	4	,278	1,661	1,000	-5,442	5,998
	5	1,777	1,607	1,000	-3,759	7,312
Based on estimated marginal means
a. Adjustment for multiple comparisons: Bonferroni.
Multivariate Tests
	Value	F	Hypothesis df	Error df	Sig.
Pillai's trace	,396	1,574a	5,000	12,000	,240
Wilks' lambda	,604	1,574a	5,000	12,000	,240
Hotelling's trace	,656	1,574a	5,000	12,000	,240
Roy's largest root	,656	1,574a	5,000	12,000	,240
Each F tests the multivariate effect of zaman. These tests are based on the linearly independent pairwise comparisons among the estimated marginal means.
a. Exact statistic
2. grup
Estimates
Measure:MEASURE_1
grup	Mean	Std. Error	95% Confidence Interval
			Lower Bound	Upper Bound
Bisiklet	74,515	3,709	66,653	82,377
Kontrol	97,681	4,147	88,891	106,471
Pairwise Comparisons
Measure:MEASURE_1
(I) grup	(J) grup	Mean Difference (I-J)	Std. Error	Sig.a	95% Confidence Interval for Differencea
					Lower Bound	Upper Bound
Bisiklet	Kontrol	-23,166*	5,563	,001	-34,960	-11,373
Kontrol	Bisiklet	23,166*	5,563	,001	11,373	34,960
Based on estimated marginal means
*. The mean difference is significant at the ,05 level.
a. Adjustment for multiple comparisons: Bonferroni.
Univariate Tests
Measure:MEASURE_1
	Sum of Squares	df	Mean Square	F	Sig.
Contrast	2385,206	1	2385,206	17,340	,001
Error	2200,833	16	137,552
The F tests the effect of grup. This test is based on the linearly independent pairwise comparisons among the estimated marginal means.
3. grup * zaman
Measure:MEASURE_1
grup	zaman	Mean	Std. Error	95% Confidence Interval
				Lower Bound	Upper Bound
Bisiklet	1	82,860	3,817	74,768	90,952
	2	71,826	2,933	65,608	78,044
	3	74,756	3,752	66,801	82,711
	4	72,887	5,487	61,255	84,518
	5	71,509	5,308	60,258	82,761
	6	73,252	5,219	62,189	84,315
Kontrol	1	98,762	4,268	89,715	107,809
	2	99,052	3,279	92,100	106,004
	3	96,187	4,195	87,294	105,081
	4	97,838	6,135	84,833	110,842
	5	96,218	5,934	83,639	108,798
	6	98,029	5,835	85,660	110,398
SORT CASES BY grup.
SPLIT FILE LAYERED BY grup.
GLM bircCHO ikiCHO ucCHO dortCHO besCHO altiCHO
/WSFACTOR=zaman 6 Polynomial
/METHOD=SSTYPE(3)
/EMMEANS=TABLES(zaman) COMPARE ADJ(BONFERRONI)
/CRITERIA=ALPHA(.05)
/WSDESIGN=zaman.
General Linear Model
Notes
Output Created		16.Ara.2016 00:19:14
Comments
Input	Data	C:\Users\asus\OneDrive\Zübeyde-SSB fatox BAP\SSBZüüproje İstatistik\2 dk asıl veri\2dkveri151216ssb.sav
	Active Dataset	DataSet1
	Filter	<none>
	Weight	<none>
	Split File	grup
	N of Rows in Working Data File	19
Missing Value Handling	Definition of Missing	User-defined missing values are treated as missing.
	Cases Used	Statistics are based on all cases with valid data for all variables in the model.
Syntax		GLM bircCHO ikiCHO ucCHO dortCHO besCHO altiCHO /WSFACTOR=zaman 6 Polynomial /METHOD=SSTYPE(3) /EMMEANS=TABLES(zaman) COMPARE ADJ(BONFERRONI) /CRITERIA=ALPHA(.05) /WSDESIGN=zaman.
Resources	Processor Time	00:00:00,031
	Elapsed Time	00:00:00,046
[DataSet1] C:\Users\asus\OneDrive\Zübeyde-SSB fatox BAP\SSBZüüproje İstatistik\2 dk asıl veri\2dkveri151216ssb.sav
Warnings
No valid cases were found in split file grup = .
Within-Subjects Factors
Measure:MEASURE_1
zaman	Dependent Variable
1	bircCHO
2	ikiCHO
3	ucCHO
4	dortCHO
5	besCHO
6	altiCHO
Multivariate Testsb
grup	Effect		Value	F	Hypothesis df	Error df	Sig.
Bisiklet	zaman	Pillai's Trace	,613	1,582a	5,000	5,000	,313
		Wilks' Lambda	,387	1,582a	5,000	5,000	,313
		Hotelling's Trace	1,582	1,582a	5,000	5,000	,313
		Roy's Largest Root	1,582	1,582a	5,000	5,000	,313
Kontrol	zaman	Pillai's Trace	,625	1,000a	5,000	3,000	,535
		Wilks' Lambda	,375	1,000a	5,000	3,000	,535
		Hotelling's Trace	1,667	1,000a	5,000	3,000	,535
		Roy's Largest Root	1,667	1,000a	5,000	3,000	,535
a. Exact statistic
b. Design: Intercept Within Subjects Design: zaman
Mauchly's Test of Sphericityb
Measure:MEASURE_1
grup	Within Subjects Effect	Mauchly's W	Approx. Chi-Square	df	Sig.	Epsilona
						Greenhouse-Geisser	Huynh-Feldt	Lower-bound
Bisiklet	zaman	,004	39,477	14	,001	,296	,340	,200
Kontrol	zaman	,000	47,307	14	,000	,449	,672	,200
Tests the null hypothesis that the error covariance matrix of the orthonormalized transformed dependent variables is proportional to an identity matrix.
a. May be used to adjust the degrees of freedom for the averaged tests of significance. Corrected tests are displayed in the Tests of Within-Subjects Effects table.
b. Design: Intercept Within Subjects Design: zaman
Tests of Within-Subjects Effects
Measure:MEASURE_1
grup	Source		Type III Sum of Squares	df	Mean Square	F	Sig.
Bisiklet	zaman	Sphericity Assumed	902,033	5	180,407	1,386	,247
		Greenhouse-Geisser	902,033	1,479	609,799	1,386	,276
		Huynh-Feldt	902,033	1,701	530,318	1,386	,276
		Lower-bound	902,033	1,000	902,033	1,386	,269
	Error(zaman)	Sphericity Assumed	5856,378	45	130,142
		Greenhouse-Geisser	5856,378	13,313	439,897
		Huynh-Feldt	5856,378	15,308	382,561
		Lower-bound	5856,378	9,000	650,709
Kontrol	zaman	Sphericity Assumed	60,526	5	12,105	,729	,606
		Greenhouse-Geisser	60,526	2,247	26,930	,729	,513
		Huynh-Feldt	60,526	3,362	18,001	,729	,559
		Lower-bound	60,526	1,000	60,526	,729	,421
	Error(zaman)	Sphericity Assumed	581,102	35	16,603
		Greenhouse-Geisser	581,102	15,732	36,937
		Huynh-Feldt	581,102	23,537	24,689
		Lower-bound	581,102	7,000	83,015
Tests of Within-Subjects Contrasts
Measure:MEASURE_1
grup	Source	zaman	Type III Sum of Squares	df	Mean Square	F	Sig.
Bisiklet	zaman	Linear	369,521	1	369,521	,810	,392
		Quadratic	259,099	1	259,099	2,667	,137
		Cubic	81,679	1	81,679	2,263	,167
		Order 4	163,409	1	163,409	8,461	,017
		Order 5	28,325	1	28,325	,676	,432
	Error(zaman)	Linear	4106,261	9	456,251
		Quadratic	874,210	9	97,134
		Cubic	324,867	9	36,096
		Order 4	173,825	9	19,314
		Order 5	377,215	9	41,913
Kontrol	zaman	Linear	12,641	1	12,641	1,401	,275
		Quadratic	15,087	1	15,087	,423	,536
		Cubic	4,070	1	4,070	,309	,596
		Order 4	,269	1	,269	,020	,892
		Order 5	28,458	1	28,458	2,441	,162
	Error(zaman)	Linear	63,173	7	9,025
		Quadratic	249,486	7	35,641
		Cubic	92,204	7	13,172
		Order 4	94,622	7	13,517
		Order 5	81,618	7	11,660
Tests of Between-Subjects Effects
Measure:MEASURE_1 Transformed Variable:Average
grup	Source	Type III Sum of Squares	df	Mean Square	F	Sig.
Bisiklet	Intercept	333148,163	1	333148,163	234,665	,000
	Error	12777,101	9	1419,678
Kontrol	Intercept	457996,310	1	457996,310	7,492E3	,000
	Error	427,895	7	61,128
Estimated Marginal Means
zaman
Estimates
Measure:MEASURE_1
grup	zaman	Mean	Std. Error	95% Confidence Interval
				Lower Bound	Upper Bound
Bisiklet	1	82,860	4,995	71,560	94,159
	2	71,826	3,839	63,142	80,510
	3	74,756	4,564	64,432	85,080
	4	72,887	7,229	56,533	89,240
	5	71,509	6,852	56,010	87,009
	6	73,252	6,879	57,691	88,813
Kontrol	1	98,762	1,238	95,835	101,689
	2	99,052	,948	96,811	101,293
	3	96,187	2,599	90,040	102,334
	4	97,838	1,424	94,471	101,204
	5	96,218	2,245	90,910	101,526
	6	98,029	1,328	94,888	101,170
Pairwise Comparisons
Measure:MEASURE_1
grup	(I) zaman	(J) zaman	Mean Difference (I-J)	Std. Error	Sig.a	95% Confidence Interval for Differencea
						Lower Bound	Upper Bound
Bisiklet	1	2	11,034	4,071	,360	-5,063	27,130
		3	8,104	5,362	1,000	-13,097	29,305
		4	9,973	8,039	1,000	-21,814	41,760
		5	11,350	7,991	1,000	-20,247	42,948
		6	9,608	7,759	1,000	-21,073	40,288
	2	1	-11,034	4,071	,360	-27,130	5,063
		3	-2,930	3,599	1,000	-17,162	11,302
		4	-1,060	5,459	1,000	-22,645	20,524
		5	,317	5,622	1,000	-21,914	22,548
		6	-1,426	5,428	1,000	-22,888	20,036
	3	1	-8,104	5,362	1,000	-29,305	13,097
		2	2,930	3,599	1,000	-11,302	17,162
		4	1,869	3,878	1,000	-13,467	17,205
		5	3,247	3,523	1,000	-10,685	17,178
		6	1,504	3,617	1,000	-12,798	15,807
	4	1	-9,973	8,039	1,000	-41,760	21,814
		2	1,060	5,459	1,000	-20,524	22,645
		3	-1,869	3,878	1,000	-17,205	13,467
		5	1,377	1,425	1,000	-4,259	7,014
		6	-,365	2,495	1,000	-10,231	9,500
	5	1	-11,350	7,991	1,000	-42,948	20,247
		2	-,317	5,622	1,000	-22,548	21,914
		3	-3,247	3,523	1,000	-17,178	10,685
		4	-1,377	1,425	1,000	-7,014	4,259
		6	-1,743	1,954	1,000	-9,469	5,984
	6	1	-9,608	7,759	1,000	-40,288	21,073
		2	1,426	5,428	1,000	-20,036	22,888
		3	-1,504	3,617	1,000	-15,807	12,798
		4	,365	2,495	1,000	-9,500	10,231
		5	1,743	1,954	1,000	-5,984	9,469
Kontrol	1	2	-,290	1,663	1,000	-7,533	6,953
		3	2,575	2,367	1,000	-7,734	12,884
		4	,925	2,079	1,000	-8,131	9,980
		5	2,544	2,812	1,000	-9,704	14,792
		6	,733	,450	1,000	-1,226	2,692
	2	1	,290	1,663	1,000	-6,953	7,533
		3	2,865	1,876	1,000	-5,304	11,034
		4	1,215	,976	1,000	-3,037	5,466
		5	2,834	1,887	1,000	-5,386	11,054
		6	1,023	1,788	1,000	-6,764	8,810
	3	1	-2,575	2,367	1,000	-12,884	7,734
		2	-2,865	1,876	1,000	-11,034	5,304
		4	-1,650	2,168	1,000	-11,092	7,791
		5	-,031	2,712	1,000	-11,844	11,782
		6	-1,842	2,510	1,000	-12,774	9,090
	4	1	-,925	2,079	1,000	-9,980	8,131
		2	-1,215	,976	1,000	-5,466	3,037
		3	1,650	2,168	1,000	-7,791	11,092
		5	1,619	,941	1,000	-2,478	5,716
		6	-,191	2,001	1,000	-8,907	8,525
	5	1	-2,544	2,812	1,000	-14,792	9,704
		2	-2,834	1,887	1,000	-11,054	5,386
		3	,031	2,712	1,000	-11,782	11,844
		4	-1,619	,941	1,000	-5,716	2,478
		6	-1,811	2,642	1,000	-13,319	9,698
	6	1	-,733	,450	1,000	-2,692	1,226
		2	-1,023	1,788	1,000	-8,810	6,764
		3	1,842	2,510	1,000	-9,090	12,774
		4	,191	2,001	1,000	-8,525	8,907
		5	1,811	2,642	1,000	-9,698	13,319
Based on estimated marginal means
a. Adjustment for multiple comparisons: Bonferroni.
Multivariate Tests
grup		Value	F	Hypothesis df	Error df	Sig.
Bisiklet	Pillai's trace	,613	1,582a	5,000	5,000	,313
	Wilks' lambda	,387	1,582a	5,000	5,000	,313
	Hotelling's trace	1,582	1,582a	5,000	5,000	,313
	Roy's largest root	1,582	1,582a	5,000	5,000	,313
Kontrol	Pillai's trace	,625	1,000a	5,000	3,000	,535
	Wilks' lambda	,375	1,000a	5,000	3,000	,535
	Hotelling's trace	1,667	1,000a	5,000	3,000	,535
	Roy's largest root	1,667	1,000a	5,000	3,000	,535
Each F tests the multivariate effect of zaman. These tests are based on the linearly independent pairwise comparisons among the estimated marginal means.
a. Exact statistic
SORT CASES BY grup.
SPLIT FILE LAYERED BY grup.
